# Supplementary material for: ADAR-mediated regulation of PQM-1 expression in neurons impacts gene expression throughout C. elegans and regulates survival from hypoxia
Source: PLoS Biol. 2023 Sep 25;21(9):e3002150. doi: 10.1371/journal.pbio.3002150 (PMC10553819; doi:10.1371/journal.pbio.3002150)
Supplement: S1 Table — Genes differentially expressed in L1 adr-2(-) neural cells compared to L1 wild-type neural cells with a p value <0.05 and log2fold change >|0.5|. Expression of all genes in the neural RNA sequencing datasets from 3 biological replicates is listed by Wormbase Annotation (column A) and gene name (Column B). log2fold change values, raw p values and the adjusted p values as obtained from the DESeq2 analysis are shown in columns C, D, and E, respectively. Read counts from the DESeq2 analysis for the 3 biological replicates of adr-2(-) neural cells are listed in columns F,G, and H. Read counts from the DESeq2 analysis for the 3 biological replicates of wild-type neural cells are listed in columns I,J, and K. (XLS) [file pbio.3002150.s006.xls]

## Sheet: differentially expressed
S1 Table. Differentially expressed genes in adr-2(-) neural cells compared to wildtype neural cells (Related to figure 1). Genes differentially expressed in L1 adr-2(-) neural cells compared to L1 wildtype neural cells with a p value <0.05 and
Gene ID	Gene	log2FoldChange	pvalue	padj	neural.adr2.rep1	neural.adr2.rep2	neural.adr2.rep3	neural.WT.rep1	neural.WT.rep2	neural.WT.rep3
WBGene00006627	tsp-1	-7.45637	5.08e-06	0.0114767	0	0	0	60.4173	24.1355	22.4993
WBGene00014759	F46A8.1	-6.87902	0.000101711	0.0765344	0	0	0	34.3425	21.9413	15.4683
WBGene00304794	H40L08.9	-6.21656	0.0100942	NA	0	0	0	0	17.5531	28.1242
WBGene00012754	Y41C4A.7	-6.12273	0.000196505	0.0856632	0.59961	0	0	36.2504	14.6276	29.5304
WBGene00003763	nlp-25	-6.10733	0.00371387	NA	0	0	0	26.0748	10.2393	5.62483
WBGene00003601	nhr-2	-6.03552	0.0056526	NA	0	0	0	26.0748	10.9707	2.81242
WBGene00009908	F49H6.5	-5.97885	0.0220388	NA	0	0	0	36.8864	1.46276	0
WBGene00007368	C06B8.2	-5.96473	0.00469481	NA	0	0	0	9.53958	14.6276	14.0621
WBGene00000618	col-41	-5.95261	0.00907003	NA	0	0	0	31.1626	3.65689	2.81242
WBGene00021034	enu-3.4	-5.89305	0.0239916	NA	0	0	0	2.54389	33.6434	0
WBGene00009854	clec-31	-5.89077	0.00860463	NA	0	0	0	24.8029	2.92551	8.43725
WBGene00195067	C04C3.9	-5.88275	0.0200272	NA	0	0	0	24.1669	11.702	0
WBGene00008560	pho-13	-5.8298	0.0264009	NA	0	0	0	3.17986	31.4492	0
WBGene00007097	B0024.4	-5.82594	0.0259517	NA	0	0	0	3.81583	30.7179	0
WBGene00014991	ZK829.12	-5.81404	0.0256803	NA	0	0	0	0	19.0158	15.4683
WBGene00005649	srp-8	-5.58952	0.0376414	NA	0	0	0	9.53958	19.7472	0
WBGene00005764	srw-17	-5.57545	0.0223641	NA	0	0	0	1.90792	3.65689	23.9055
WBGene00219436	C49H3.16	-5.53514	0.0280859	NA	0	0	0	1.90792	1.46276	25.3118
WBGene00010574	K04H4.5	-5.53243	0.045096	NA	0	0	0	18.4432	0	9.84346
WBGene00200155	R13.9	-5.52986	0.0178152	NA	0	0	0	7.63166	8.04515	12.6559
WBGene00012214	W02D9.8	-5.52346	0.0479866	NA	0	0	0	4.4518	0	23.9055
WBGene00011852	clec-26	-5.51767	0.0244035	NA	0	0	0	13.9914	12.4334	1.40621
WBGene00220159	Y44A6C.3	-5.48816	0.0226428	NA	0	0	0	5.72375	3.65689	18.2807
WBGene00005408	srh-195	-5.34935	0.0306044	NA	0	0	0	10.8115	2.92551	11.2497
WBGene00304790	ZC53.22	-5.34164	0.0016642	0.204171	1.19922	0	0	49.6058	15.3589	7.03104
WBGene00255605	T23B3.8	-5.25736	0.0394519	NA	0	0	0	1.90792	11.702	9.84346
WBGene00255600	F54H5.14	-5.21601	0.0108021	NA	0	2.35851	0	15.2633	29.9865	1.40621
WBGene00013874	cest-2.2	-5.21546	0.0388283	NA	0	0	0	8.26763	8.77653	5.62483
WBGene00010180	nhr-192	-5.17887	0.0109405	NA	0.59961	0	0	4.4518	5.11964	32.3428
WBGene00011140	R08B4.4	-5.17298	0.0221954	NA	0.59961	0	0	24.8029	16.0903	0
WBGene00021172	Y8A9A.3	-5.15124	0.0470848	NA	0	0	0	2.54389	8.04515	11.2497
WBGene00014136	ZK896.5	-5.14274	0.00352026	NA	1.19922	0	0	21.623	36.5689	4.21863
WBGene00009820	F47B10.9	-5.12682	0.00215974	NA	1.19922	0	0	19.0792	29.2551	14.0621
WBGene00020972	trpl-2	-5.09963	0.0120056	NA	1.19922	0	0	37.5223	21.9413	0
WBGene00009751	F46A8.8	-5.06656	0.0115553	NA	0.59961	0	0	5.08777	12.4334	21.0931
WBGene00022487	fbxa-21	-5.02619	0.000961289	0.159229	1.79883	0	0	13.9914	37.3003	29.5304
WBGene00018698	vha-18	-5.00298	0.000525075	0.128837	1.19922	0	0.961954	15.2633	16.8217	54.8421
WBGene00017027	D1044.1	-4.95711	0.0347057	NA	0.59961	0	0	19.0792	16.0903	0
WBGene00000612	col-35	-4.9402	0.0155036	NA	0.59961	0	0	7.63166	8.04515	19.6869
WBGene00194815	Y43F8B.23	-4.89115	0.0436197	NA	0.59961	0	0	5.08777	28.5237	0
WBGene00220106	T28B8.11	-4.87651	0.0414454	NA	0.59961	0	0	22.259	10.9707	0
WBGene00015532	C06E4.3	-4.81874	0.0199047	NA	0.59961	0	0	10.1755	9.50791	12.6559
WBGene00235352	ZK250.13	-4.8025	0.000235276	0.0856632	5.39649	0	0	62.3252	111.901	7.03104
WBGene00007842	C31E10.1	-4.71322	0.026264	NA	0.59961	0	0	12.0835	8.04515	9.84346
WBGene00013929	clec-93	-4.6955	0.028171	NA	0.59961	0	0	6.99569	7.31378	15.4683
WBGene00015550	C06G3.4	-4.65996	0.00521335	NA	1.79883	0	0	10.8115	13.1648	37.9676
WBGene00001539	gcy-13	-4.65952	0.0295754	NA	0.59961	0	0	8.90361	8.77653	11.2497
WBGene00016421	cdc-7	-4.64806	0.0402136	NA	0.59961	0	0	10.1755	16.8217	1.40621
WBGene00015518	C06E1.1	-4.64244	0.0325316	NA	0.59961	0	0	8.90361	13.8962	5.62483
WBGene00008091	C44F1.1	-4.63096	0.0362899	NA	0	2.35851	0	13.3554	1.46276	16.8745
WBGene00022709	ZK354.8	-4.61872	0.0385587	NA	0.59961	0	0	14.6274	2.19413	11.2497
WBGene00011321	fil-1	-4.53605	0.00172177	0.206741	5.9961	0	0	87.1281	73.1378	1.40621
WBGene00017703	F22E5.1	-4.49439	0.0298648	NA	1.79883	0	0	39.4303	13.1648	0
WBGene00006628	tsp-2	-4.48917	0.000162016	0.0831217	5.39649	0	0	69.9569	40.2258	39.3738
WBGene00017726	F22H10.2	-4.48292	0.00171369	0.206741	1.79883	2.35851	0	7.63166	47.5395	30.9366
WBGene00206522	F14D2.19	-4.46756	0.00678689	0.45061	18.5879	25.9436	54.8314	1679.6	517.084	2.81242
WBGene00016091	nhr-30	-4.42866	0.0050644	NA	2.39844	0	0	13.3554	19.7472	33.749
WBGene00008239	fshr-1	-4.35464	4.1e-05	0.0513677	8.99414	0	0	77.5886	74.6005	67.498
WBGene00021530	Y41G9A.6	-4.34088	0.026872	NA	1.19922	0	0	13.9914	10.2393	11.2497
WBGene00044807	T19H5.6	-4.29374	0.0197375	NA	1.79883	0	0	14.6274	27.7923	4.21863
WBGene00271605	H05L14.3	-4.26503	0.037247	NA	2.39844	0	0	22.895	0	33.749
WBGene00020943	W02D7.8	-4.25329	0.0337408	NA	2.39844	0	0	22.259	33.6434	0
WBGene00019213	H20E11.1	-4.24185	0.0110081	0.569949	5.39649	0	0	47.0619	69.4809	0
WBGene00045337	M01B2.12	-4.20671	0.0435502	NA	1.19922	0	0	3.17986	9.50791	19.6869
WBGene00014034	ZK643.2	-4.16614	0.0434013	NA	1.19922	0	0	10.8115	5.11964	15.4683
WBGene00013763	Y113G7B.14	-4.1256	0.0274946	NA	2.39844	0	0	1.90792	40.2258	9.84346
WBGene00044373	C17F4.11	-4.09415	0.0367323	NA	2.99805	0	0	24.1669	35.8375	0
WBGene00303398	F46H5.11	-4.03015	0.0252751	NA	2.39844	0	0	6.35972	8.04515	35.1552
WBGene00020492	T13G4.5	-4.01497	0.0348746	NA	1.79883	0	0	8.90361	7.31378	22.4993
WBGene00000558	cnc-4	-3.98865	0.0238018	NA	2.99805	0	0	28.6187	2.19413	26.718
WBGene00023066	F53F10.7	-3.9763	0.0255051	NA	2.39844	0	0	27.9828	8.04515	11.2497
WBGene00019404	K05B2.4	-3.96831	0.00885153	0.507143	6.5957	0	0	1.90792	38.0316	78.7477
WBGene00021052	W06A11.1	-3.96674	0.0362397	NA	2.99805	0	0	0.635972	14.6276	40.78
WBGene00017418	F13B6.3	-3.95602	0.000676647	0.137805	54.5645	139.152	31.7445	2208.73	1170.94	98.4346
WBGene00000711	col-138	-3.91893	0.0102215	NA	3.59766	0	0	21.623	18.2844	26.718
WBGene00008309	nhr-170	-3.90893	0.0211345	NA	2.99805	0	0	29.2547	18.2844	7.03104
WBGene00045245	ttr-34	-3.8973	0.0329234	NA	1.79883	2.35851	0	33.0705	24.8668	0
WBGene00044681	T24C4.8	-3.86316	0.0467503	NA	3.59766	0	0	22.259	38.0316	0
WBGene00010688	srz-12	-3.84507	0.0140182	NA	3.59766	0	0	22.259	26.3296	14.0621
WBGene00004878	smf-3	-3.83268	0.00722374	0.465648	0.59961	0	4.80977	33.0705	43.8827	5.62483
WBGene00018540	btb-21	-3.82109	0.0251047	NA	3.59766	0	0	9.53958	5.11964	46.4049
WBGene00007885	ugt-21	-3.81934	0.0160737	0.670781	4.79688	0	0	3.81583	21.2099	54.8421
WBGene00016767	C49C8.3	-3.77705	0.0153356	0.655655	4.19727	0	0	41.3382	11.702	15.4683
WBGene00012013	ugt-54	-3.76678	0.000418432	0.113687	11.3926	2.35851	0	87.1281	86.3025	29.5304
WBGene00007964	cyp-25A2	-3.75519	0.0139521	0.640941	4.19727	0	0	14.6274	33.6434	19.6869
WBGene00006014	srx-123	-3.72728	0.020912	NA	3.59766	0	0	27.3468	13.1648	16.8745
WBGene00020015	nhr-210	-3.67766	0.0163676	0.670781	4.79688	0	0	28.6187	35.1061	8.43725
WBGene00016759	C49A9.5	-3.66948	0.00374718	0.317051	11.9922	0	0	43.8821	109.707	16.8745
WBGene00008440	DY3.8	-3.64954	0.0487242	NA	1.19922	0	0.961954	15.2633	13.1648	4.21863
WBGene00008553	F07C6.2	-3.61109	0.026669	NA	1.79883	2.35851	0	7.63166	27.061	12.6559
WBGene00008199	C49C3.9	-3.60614	0.00177391	0.208564	17.9883	0	0	40.0662	138.962	61.8732
WBGene00009515	clec-170	-3.59666	0.0345385	NA	3.59766	0	0	8.90361	10.9707	32.3428
WBGene00018375	F43C9.1	-3.5906	0.0232177	NA	4.19727	0	0	12.7194	27.7923	19.6869
WBGene00017417	F13B6.2	-3.58657	0.0416165	0.98475	6.5957	0	0	47.6979	40.2258	0
WBGene00004030	pin-2	-3.58407	0.0033329	0.307453	5.9961	2.35851	0	48.3339	38.0316	19.6869
WBGene00018939	fbxa-190	-3.5464	0.0386174	NA	3.59766	0	0	6.35972	22.6727	21.0931
WBGene00008599	F09A5.2	-3.5375	0.00275021	0.269928	8.39453	2.35851	0	17.8072	67.2867	49.2173
WBGene00009991	F53F4.8	-3.52453	0.0293364	NA	1.79883	0	1.92391	3.81583	30.7179	14.0621
WBGene00020795	T25D1.3	-3.50461	0.0316478	NA	4.19727	0	0	20.9871	8.77653	26.718
WBGene00005204	srg-47	-3.50019	0.0457035	NA	3.59766	0	0	24.8029	5.11964	18.2807
WBGene00000080	adr-2	-3.45453	0.00057895	0.12973	1.79883	0	14.4293	62.9612	73.8691	52.0297
WBGene00022346	pals-17	-3.4456	0.018849	0.697538	7.19531	0	0	21.623	57.7788	9.84346
WBGene00012442	Y15E3A.3	-3.43731	0.0149773	0.650412	8.39453	0	0	9.53958	32.1806	61.8732
WBGene00005187	srg-30	-3.4005	0.0495685	NA	3.59766	0	0	10.8115	16.0903	18.2807
WBGene00022085	Y69A2AR.14	-3.34631	0.0290321	0.879561	7.19531	0	0	4.4518	36.5689	42.1863
WBGene00008712	F11E6.9	-3.34105	0.0177305	0.676132	8.99414	0	0	67.413	15.3589	19.6869
WBGene00020981	W03D2.6	-3.32015	0.00123456	0.17424	10.1934	0	4.80977	82.0404	65.824	18.2807
WBGene00001069	dpy-7	-3.27873	0.0139693	0.640941	5.39649	0	0.961954	26.7108	21.2099	23.9055
WBGene00011430	T04C12.8	-3.27775	0.030188	0.89046	6.5957	0	0	10.1755	22.6727	40.78
WBGene00010747	K10D11.3	-3.25906	0.0425241	NA	5.39649	0	0	20.9871	29.9865	8.43725
WBGene00016762	ugt-24	-3.25299	0.00666767	0.445313	8.39453	2.35851	0	36.2504	46.8082	26.718
WBGene00219216	K08D10.14	-3.23234	0.0137642	0.640941	14.9902	0	0	43.8821	95.8105	14.0621
WBGene00019742	nhr-202	-3.23037	0.0281557	0.861227	9.59375	0	0	69.3209	23.4041	7.03104
WBGene00002088	ins-5	-3.21853	0.0146511	0.644522	13.791	0	0	79.4965	13.8962	47.8111
WBGene00044468	Y69A2AL.2	-3.2009	0.00630049	0.43362	14.9902	4.71701	0	110.659	67.2867	9.84346
WBGene00018730	F53A9.7	-3.17651	5.03e-06	0.0114767	68.3555	23.5851	30.7825	651.235	414.691	61.8732
WBGene00003957	pcp-2	-3.1763	0.000289358	0.0979588	16.1895	0	23.0869	39.4303	232.578	102.653
WBGene00001644	gly-19	-3.12653	0.0336565	0.931837	8.99414	0	0	22.895	54.8533	9.84346
WBGene00016431	C35A11.4	-3.12555	0.00897385	0.508197	4.19727	9.43402	0	37.5223	53.3906	16.8745
WBGene00020760	T24C4.4	-3.11776	0.0129681	0.617598	3.59766	0	8.65758	5.08777	32.1806	77.3415
WBGene00016242	C30A5.10	-3.10466	0.0372518	NA	4.19727	0	0.961954	13.9914	21.9413	15.4683
WBGene00017957	F31F4.1	-3.09752	0.0192112	0.70402	16.7891	0	0	47.6979	95.0791	12.6559
WBGene00015597	fbxa-162	-3.03526	0.0499911	NA	6.5957	0	0	15.2633	21.2099	25.3118
WBGene00001752	gst-4	-3.02584	0.0478639	0.999882	3.59766	4.71701	0	15.2633	46.0768	2.81242
WBGene00022486	fbxa-61	-2.98935	0.0389613	0.958085	6.5957	2.35851	0	31.1626	38.763	4.21863
WBGene00018907	F55G1.15	-2.97867	0.0343002	0.931837	10.793	0	0	41.3382	38.763	14.0621
WBGene00017977	F32B5.3	-2.97303	0.0459824	0.999882	8.39453	0	0	31.1626	29.9865	12.6559
WBGene00005833	srw-86	-2.97179	0.00753939	0.478073	15.5898	18.868	0	122.107	133.111	8.43725
WBGene00045338	M01B2.13	-2.94869	0.0302158	0.89046	12.5918	0	0	32.4346	54.8533	19.6869
WBGene00023485	ttr-49	-2.94293	0.00211412	0.234977	13.1914	2.35851	2.88586	40.0662	73.8691	39.3738
WBGene00010899	M28.8	-2.94286	0.0337548	0.931837	7.19531	2.35851	0	24.8029	43.8827	8.43725
WBGene00044761	pals-19	-2.93726	0.0400828	0.971782	12.5918	0	0.961954	46.4259	64.3612	1.40621
WBGene00004246	puf-10	-2.92069	0.0486922	0.999882	8.39453	0	0	19.7151	29.2551	22.4993
WBGene00011464	T05B9.1	-2.91285	0.00881194	0.507143	10.1934	4.71701	0.961954	40.7022	69.4809	12.6559
WBGene00000172	aqp-4	-2.91248	0.00110206	0.169658	19.7871	28.3021	0	109.387	144.081	97.0284
WBGene00194769	Y32B12C.5	-2.91031	0.0326168	0.918069	22.7852	0	0	56.6015	117.752	7.03104
WBGene00004191	prx-1	-2.90927	0.0468795	0.999882	8.99414	0	0	20.9871	19.7472	35.1552
WBGene00010238	F58B4.5	-2.90529	0.0050766	0.384561	34.1777	0	1.92391	77.5886	156.515	53.4359
WBGene00008595	clec-56	-2.90356	0.0107766	0.560534	26.3828	2.35851	0	71.8648	127.991	26.718
WBGene00044291	C25F9.10	-2.87762	0.0363003	0.944059	8.39453	2.35851	0	33.7065	42.4199	7.03104
WBGene00016425	C34H4.2	-2.87406	0.0104734	0.557607	16.7891	4.71701	0	23.531	87.7653	53.4359
WBGene00014138	clec-186	-2.86414	0.000423039	0.113687	17.3887	0	15.3913	73.1368	76.7946	108.278
WBGene00010850	M04C3.1	-2.85753	0.00385181	0.317051	16.1895	4.71701	0.961954	38.7943	76.0633	52.0297
WBGene00001754	gst-6	-2.84997	0.000306042	0.0979588	33.5781	2.35851	19.2391	98.5756	255.982	63.2794
WBGene00017964	F31F7.1	-2.84819	0.0012455	0.17424	42.5723	40.0946	0	263.292	222.339	104.059
WBGene00010296	dgat-2	-2.83131	0.0143913	0.641005	4.79688	2.35851	6.73367	5.08777	46.0768	52.0297
WBGene00003943	pbo-4	-2.81174	0.001274	0.17424	34.1777	0	38.4781	141.186	337.896	47.8111
WBGene00011212	R10E8.6	-2.79852	0.0489444	0.999882	20.9863	0	0	55.9655	94.3477	4.21863
WBGene00001606	gln-5	-2.78752	0.0320985	0.912583	7.19531	0	3.84781	59.1454	8.77653	15.4683
WBGene00012251	clec-49	-2.73745	0.00495557	0.3805	16.1895	0	13.4673	102.391	89.2281	18.2807
WBGene00008123	ent-6	-2.73492	0.0159813	0.670781	13.791	0	1.92391	42.6101	38.0316	35.1552
WBGene00007331	pho-11	-2.7126	0.000823266	0.148259	42.5723	58.9626	21.163	405.75	373.734	15.4683
WBGene00012101	zip-10	-2.69751	0.024349	0.805944	8.39453	2.35851	0.961954	19.0792	38.0316	23.9055
WBGene00019272	H42K12.3	-2.69607	0.0406548	0.975388	2.99805	7.07552	0.961954	22.259	5.85102	37.9676
WBGene00003813	nrf-6	-2.69442	0.00902693	0.508197	33.5781	2.35851	1.92391	59.1454	167.485	30.9366
WBGene00020725	cnp-3	-2.68352	0.00212347	0.234977	10.1934	0	28.8586	55.9655	108.975	98.4346
WBGene00005934	srx-43	-2.68205	0.0455064	0.999882	15.5898	0	0	37.5223	29.2551	42.1863
WBGene00008425	D2045.8	-2.68143	0.0253138	0.820651	15.5898	2.35851	0	48.3339	46.0768	28.1242
WBGene00000977	dhs-14	-2.67768	0.00666187	0.445313	9.59375	0	11.5434	53.4216	66.5554	25.3118
WBGene00002142	inx-20	-2.67485	0.0475565	0.999882	4.79688	16.5095	0	92.2159	31.4492	2.81242
WBGene00016424	C34H4.1	-2.66757	0.0126924	0.609615	5.9961	0	20.201	97.3037	62.1671	14.0621
WBGene00009686	ent-4	-2.65668	0.0026294	0.264982	7.19531	2.35851	12.5054	47.6979	60.7043	37.9676
WBGene00023069	rncs-1	-2.65076	1.6e-07	0.00180438	194.873	84.9062	46.1738	910.712	578.52	576.546
WBGene00007154	dhc-3	-2.64814	0.0435435	0.999087	17.9883	0	0	34.9784	47.5395	39.3738
WBGene00000799	crn-6	-2.64799	0.00761958	0.480064	13.1914	2.35851	5.77172	38.7943	84.8398	18.2807
WBGene00020577	T19D12.2	-2.64162	0.016165	0.670781	47.9688	0	0.961954	118.927	147.738	52.0297
WBGene00011487	T05E12.6	-2.62262	0.0385134	0.958085	31.1797	2.35851	0	21.623	174.799	18.2807
WBGene00010660	K08D8.6	-2.61896	8.97e-05	0.0765344	20.3867	7.07552	19.2391	69.3209	132.379	98.4346
WBGene00014666	C05D12.3	-2.58901	0.00721952	0.465648	23.3848	0	10.5815	24.8029	108.975	84.3725
WBGene00017257	F08F1.3	-2.58402	0.0358315	0.936181	7.79492	0	3.84781	25.4389	37.3003	14.0621
WBGene00043702	Y54G2A.7	-2.57707	0.0215695	0.748379	4.79688	0	10.5815	33.7065	44.614	19.6869
WBGene00022858	ZK1193.2	-2.5738	0.0406172	0.975388	17.9883	0	0.961954	12.7194	51.9278	57.6546
WBGene00003518	nac-2	-2.54779	0.0388369	0.958085	11.3926	4.71701	0	28.6187	18.2844	50.6235
WBGene00044607	spp-25	-2.54719	0.0382563	0.956575	12.5918	4.71701	0	59.7813	23.4041	21.0931
WBGene00002043	hyl-1	-2.5466	0.00454359	0.361152	13.1914	23.5851	0.961954	63.5972	62.1671	84.3725
WBGene00010628	ceeh-2	-2.53774	0.0272764	0.856323	16.7891	4.71701	0	27.3468	48.2709	54.8421
WBGene00017322	clec-160	-2.53374	0.032599	0.918069	3.59766	18.868	0	48.9698	41.6885	26.718
WBGene00016555	math-20	-2.53062	0.0195346	0.706689	5.39649	0	19.2391	22.259	94.3477	32.3428
WBGene00000783	cpr-3	-2.52573	0.017297	0.676132	2.99805	0	26.9347	69.3209	75.3319	33.749
WBGene00007414	C07E3.3	-2.51092	0.000419971	0.113687	59.961	47.1701	14.4293	402.57	233.309	54.8421
WBGene00017641	csr-1	-2.48001	0.00256422	0.260742	34.1777	9.43402	7.69563	148.817	115.558	30.9366
WBGene00015605	C08E3.13	-2.44353	0.000597676	0.12973	89.9414	37.7361	54.8314	419.741	541.951	39.3738
WBGene00011397	T03E6.8	-2.38381	0.0422719	0.990747	26.9824	2.35851	0	54.0576	71.675	35.1552
WBGene00022200	fard-1	-2.36779	0.000498298	0.127825	68.3555	14.151	65.4128	323.074	384.705	70.3104
WBGene00019738	clec-265	-2.36221	4.81e-07	0.00271539	100.734	37.7361	63.4889	357.416	437.364	265.773
WBGene00019957	R08E3.1	-2.35217	6.81e-05	0.0699007	76.75	16.5095	75.9943	176.164	463.693	244.68
WBGene00019605	K10B2.2	-2.35024	0.000699042	0.137805	24.584	4.71701	23.0869	87.7641	82.6457	111.09
WBGene00015701	C11D2.3	-2.32896	0.0119218	0.582519	12.5918	0	19.2391	39.4303	61.4357	68.9042
WBGene00011521	T06C12.14	-2.3233	0.0180213	0.677227	11.9922	16.5095	28.8586	223.226	5.85102	57.6546
WBGene00004193	prx-3	-2.32278	0.0193361	0.70402	8.99414	2.35851	6.73367	30.5266	27.7923	37.9676
WBGene00010977	R02D5.3	-2.32196	0.00621523	0.433033	11.9922	2.35851	19.2391	65.5051	73.8691	36.5614
WBGene00007605	asp-10	-2.32008	0.0091201	0.509597	24.584	11.7925	1.92391	81.4044	47.5395	66.0918
WBGene00012947	Y47H9C.1	-2.30764	0.0251669	0.820651	11.3926	0	17.3152	42.6101	87.0339	19.6869
WBGene00010340	slcf-1	-2.29569	0.0143946	0.641005	18.5879	0	14.4293	43.8821	86.3025	42.1863
WBGene00010657	K08D8.3	-2.2706	0.0166403	0.670781	13.791	4.71701	6.73367	17.8072	65.824	43.5925
WBGene00021060	dct-11	-2.2648	0.00607285	0.432242	37.1758	2.35851	13.4673	126.558	87.7653	53.4359
WBGene00004198	prx-13	-2.25123	0.00659764	0.445313	14.9902	11.7925	6.73367	34.3425	84.8398	40.78
WBGene00016724	C46H3.1	-2.24429	0.0118822	0.582519	41.3731	0	23.0869	111.931	42.4199	164.526
WBGene00021895	clec-84	-2.23623	0.0253893	0.820651	28.1816	23.5851	23.0869	106.843	244.28	1.40621
WBGene00021325	nspg-13	-2.23046	0.000135701	0.0782362	197.272	28.3021	102.929	583.822	702.122	278.429
WBGene00008936	F18E2.1	-2.22294	0.0177111	0.676132	18.5879	2.35851	25.0108	25.4389	158.709	37.9676
WBGene00044221	F41G3.18	-2.21127	0.0215254	0.748379	10.793	0	18.2771	48.3339	51.9278	42.1863
WBGene00003959	pcp-4	-2.21051	0.000132191	0.0782362	57.5625	77.8307	82.728	449.632	464.425	89.9974
WBGene00015047	faah-1	-2.20374	0.00141385	0.181343	132.514	160.378	31.7445	733.275	667.016	85.7787
WBGene00021635	Y47G6A.5	-2.2013	0.000349174	0.103714	35.9766	21.2266	16.3532	126.558	140.424	75.9353
WBGene00008584	irg-4	-2.19659	0.0114621	0.579614	15.5898	0	42.326	75.6806	89.9594	109.684
WBGene00018992	trpl-1	-2.19536	0.034757	0.931837	7.79492	0	20.201	55.9655	55.5847	22.4993
WBGene00021879	clec-83	-2.19427	0.000151087	0.0812056	43.7715	33.0191	56.7553	146.274	361.3	108.278
WBGene00000713	col-140	-2.19386	0.0405434	0.975388	10.793	7.07552	1.92391	46.4259	26.3296	18.2807
WBGene00019273	H43E16.1	-2.17495	0.00186604	0.216428	27.582	23.5851	21.163	64.8691	208.443	53.4359
WBGene00013080	Y51A2D.13	-2.17428	7.61e-05	0.0715518	64.1582	49.5286	59.6411	434.369	242.086	108.278
WBGene00016542	C39H7.4	-2.17147	0.000113393	0.0782362	96.5371	33.0191	128.902	413.382	587.296	178.588
WBGene00012968	Y48A6B.7	-2.16648	0.000595611	0.12973	103.732	58.9626	37.5162	384.127	441.021	77.3415
WBGene00017591	nspg-10	-2.14639	0.00055994	0.12973	309.998	40.0946	225.097	824.855	1413.02	327.647
WBGene00018760	irg-3	-2.14152	0.0356477	0.933539	23.9844	0	18.2771	96.0317	84.1084	14.0621
WBGene00007557	C14A4.6	-2.13555	0.0180462	0.677227	4.79688	4.71701	32.7064	50.2418	88.4967	50.6235
WBGene00017574	pxmp-4	-2.13521	0.00616164	0.432242	32.9785	23.5851	3.84781	85.2202	112.632	67.498
WBGene00011801	T16G1.7	-2.13046	0.00383154	0.317051	37.1758	9.43402	20.201	102.391	157.246	42.1863
WBGene00007807	C29F3.7	-2.13046	0.000693713	0.137805	32.3789	28.3021	58.6792	61.6893	227.458	239.055
WBGene00015409	C03H5.7	-2.11377	0.021549	0.748379	70.1543	0	17.3152	218.138	65.824	106.872
WBGene00021518	hpo-6	-2.10744	0.0261444	0.835955	28.7813	61.3211	0.961954	117.019	227.458	37.9676
WBGene00016061	hpo-15	-2.09748	1.64e-06	0.00615748	111.527	122.642	127.94	767.618	498.068	279.836
WBGene00003841	ocr-4	-2.08742	0.0274325	0.856323	67.1563	0	23.0869	34.3425	143.35	217.962
WBGene00012253	clec-50	-2.08238	0.000138631	0.0782362	309.399	110.85	162.57	1120.58	1103.65	257.336
WBGene00019368	txt-4	-2.07994	0.0276487	0.856323	15.5898	14.151	15.3913	80.1324	104.587	5.62483
WBGene00007112	B0035.13	-2.07723	0.00790697	0.487392	67.7559	30.6606	57.7172	345.333	301.328	16.8745
WBGene00018237	drd-2	-2.07143	0.000464804	0.122006	712.936	290.096	719.541	2164.85	4593.78	492.173
WBGene00018731	F53A9.8	-2.06898	0.00239187	0.252309	300.404	226.417	165.456	1858.31	958.836	87.1849
WBGene00044280	W02A2.9	-2.06169	0.0039228	0.318537	36.5762	4.71701	37.5162	151.361	119.215	70.3104
WBGene00021587	clec-76	-2.06144	0.00135243	0.177499	61.1602	40.0946	33.6684	265.836	248.668	50.6235
WBGene00009347	F32H5.1	-2.05491	0.0313933	0.899331	31.1797	0	16.3532	92.8519	85.5712	28.1242
WBGene00001666	gpa-4	-2.05395	0.0306526	0.89169	18.5879	0	26.9347	84.5842	27.061	85.7787
WBGene00018984	F56F10.1	-2.05246	0.00255144	0.260742	75.5508	7.07552	88.4997	179.344	376.659	168.745
WBGene00021814	mfsd-8	-2.04989	0.0414484	0.982832	23.9844	0	16.3532	20.9871	100.93	53.4359
WBGene00011030	nsph-1.2	-2.01082	0.0433994	0.999087	29.3809	28.3021	0	83.3123	97.2732	49.2173
WBGene00018729	F53A9.6	-2.00629	6.37e-06	0.0119889	163.094	186.322	162.57	859.834	889.355	300.929
WBGene00013104	Y51H4A.8	-2.00191	0.0175986	0.676132	50.3672	139.152	40.402	557.747	339.359	12.6559
WBGene00000302	cav-2	-1.9934	0.0102232	0.546869	29.3809	9.43402	11.5434	46.4259	107.512	53.4359
WBGene00012018	T25C12.3	-1.991	0.000189688	0.0856632	378.953	141.51	431.917	1056.99	2240.94	502.016
WBGene00013118	Y51H4A.24	-1.99092	0.0135498	0.634591	50.9668	14.151	9.61954	140.55	129.454	33.749
WBGene00045212	Y110A7A.21	-1.98421	0.0324887	0.918069	16.1895	0	24.0488	65.5051	56.3161	44.9987
WBGene00013035	Y49E10.16	-1.98242	0.0343666	0.931837	61.1602	0	18.2771	135.462	147.738	40.78
WBGene00017567	F18E3.11	-1.975	0.049603	0.999882	31.7793	0	7.69563	62.9612	39.4944	61.8732
WBGene00015389	scav-1	-1.96293	0.000524365	0.128837	65.3574	51.8871	41.364	288.731	247.937	81.5601
WBGene00008495	F01D5.5	-1.96214	0.000212528	0.0856632	71.3535	75.4722	49.0596	213.687	415.422	129.371
WBGene00004979	sph-1	-1.95722	0.0242682	0.805944	22.7852	4.71701	7.69563	54.0576	46.0768	43.5925
WBGene00013594	Y87G2A.2	-1.94815	0.0174036	0.676132	46.1699	0	46.1738	144.366	88.4967	134.996
WBGene00000784	cpr-4	-1.94507	0.00238244	0.252309	475.49	205.19	123.13	1811.88	1096.33	192.651
WBGene00006636	tsp-10	-1.93977	0.0041115	0.331475	50.3672	37.7361	17.3152	141.186	212.099	50.6235
WBGene00044696	F52E1.14	-1.93579	0.00194741	0.222024	84.5449	23.5851	42.326	189.52	308.641	88.5911
WBGene00001795	gtl-1	-1.93419	0.0227983	0.770432	35.377	2.35851	30.7825	104.935	134.573	30.9366
WBGene00016004	C18H9.6	-1.9312	0.0171114	0.676132	32.9785	2.35851	33.6684	68.685	147.738	56.2483
WBGene00010540	K03H1.5	-1.92618	0.0231224	0.776732	23.3848	2.35851	47.1357	40.7022	155.783	88.5911
WBGene00017969	F32A5.3	-1.91804	0.0118276	0.582519	30.5801	4.71701	68.2987	78.8605	213.562	108.278
WBGene00009434	F35E12.10	-1.91054	0.0346149	0.931837	27.582	0	21.163	76.9526	67.2867	47.8111
WBGene00002087	ins-4	-1.96071	0.0499123	NA	24.2078	0	24.9792	53.1689	47.6707	112.783
WBGene00009369	F33H2.6	-1.90874	0.0210661	0.743041	20.3867	4.71701	13.4673	38.7943	66.5554	46.4049
WBGene00007394	C06H5.6	-1.88426	0.0227486	0.770432	10.793	7.07552	28.8586	57.8734	85.5712	32.3428
WBGene00010070	nep-17	-1.88229	1.21e-05	0.019586	976.164	1009.44	1494.88	5254.4	5827.62	1749.32
WBGene00007867	C32H11.4	-1.88092	0.00832607	0.492023	54.5645	9.43402	185.657	316.078	202.592	412.019
WBGene00003585	ndx-8	-1.87764	0.0423695	0.990747	11.9922	16.5095	4.80977	17.8072	49.7337	52.0297
WBGene00003828	nuc-1	-1.87366	0.0030366	0.290459	98.9356	28.3021	123.13	469.983	360.569	97.0284
WBGene00021340	Y34F4.5	-1.87149	0.0458774	0.999882	44.3711	0	17.3152	65.5051	122.871	46.4049
WBGene00010904	ugt-62	-1.85405	0.00819353	0.48754	23.9844	9.43402	53.8694	64.2332	130.185	129.371
WBGene00022721	ugtp-1	-1.84093	0.0143104	0.641005	32.3789	7.07552	20.201	63.5972	108.975	49.2173
WBGene00011936	pgrn-1	-1.83435	0.0016364	0.202968	54.5645	70.7552	51.9455	202.875	347.404	75.9353
WBGene00018374	tag-343	-1.83256	0.0101153	0.543672	67.1563	44.8116	10.5815	153.905	217.95	64.6856
WBGene00020158	T02C5.1	-1.8307	4.76e-05	0.0537397	83.9453	129.718	105.815	370.136	536.1	219.369
WBGene00020494	T13G4.7	-1.82162	0.0170658	0.676132	95.9375	4.71701	58.6792	237.853	75.3319	262.961
WBGene00015823	C16B8.3	-1.80667	0.00187915	0.216428	150.502	66.0382	245.298	609.897	840.353	174.37
WBGene00016721	C46G7.1	-1.80177	0.000612249	0.130386	218.258	63.6797	178.923	602.265	767.215	251.711
WBGene00015913	C17F4.7	-1.79873	0.00128688	0.17424	272.822	268.87	120.244	1130.76	965.418	201.088
WBGene00016845	C50F7.5	-1.79171	0.00237175	0.252309	124.719	33.0191	138.521	592.726	266.221	178.588
WBGene00015933	C17H12.8	-1.78804	0.00513187	0.386156	65.957	18.868	23.0869	99.2116	171.142	112.497
WBGene00002137	inx-15	-1.78765	0.000944381	0.159093	67.7559	54.2456	56.7553	219.41	307.179	91.4036
WBGene00017427	acp-5	-1.78615	0.00980842	0.529701	18.5879	18.868	20.201	78.2245	80.4515	39.3738
WBGene00016190	rcs-1	-1.77561	0.0165937	0.670781	22.1856	14.151	52.9074	59.7813	190.89	59.0608
WBGene00022196	gpa-17	-1.77309	0.0123547	0.601065	30.5801	87.2647	21.163	146.274	261.833	53.4359
WBGene00019617	K10C2.1	-1.77177	0.000315208	0.0979588	222.455	183.963	330.912	385.399	1499.32	638.419
WBGene00021768	Y51F10.7	-1.77054	0.0172999	0.676132	114.525	4.71701	90.4236	219.41	381.048	126.559
WBGene00000178	aqp-10	-1.76999	0.00348843	0.311999	103.133	42.4531	33.6684	242.941	282.312	92.8098
WBGene00003702	nhr-112	-1.75538	0.0134523	0.632651	40.1738	21.2266	16.3532	145.002	75.3319	44.9987
WBGene00013198	Y54E5A.2	-1.74507	0.0216153	0.748379	25.7832	18.868	8.65758	61.0533	40.2258	78.7477
WBGene00000903	daf-7	-1.74429	0.000718215	0.137805	1075.7	693.401	688.759	4811.76	756.244	2671.8
WBGene00044296	F10C1.9	-1.73329	0.00873626	0.505672	56.9629	37.7361	21.163	116.383	213.562	56.2483
WBGene00006623	try-5	-1.73274	0.0347172	0.931837	26.9824	2.35851	26.9347	46.4259	73.1378	75.9353
WBGene00001774	gst-26	-1.72588	0.0388614	0.958085	74.9512	49.5286	2.88586	160.265	196.009	64.6856
WBGene00017971	F32A5.8	-1.71944	0.00971762	0.527677	34.1777	18.868	16.3532	75.0447	98.0046	59.0608
WBGene00008891	clec-42	-1.71033	0.0107121	0.560534	95.9375	103.774	133.712	240.397	784.768	64.6856
WBGene00021322	nspg-14	-1.70995	0.00108117	0.169658	195.473	167.454	136.597	565.379	893.012	174.37
WBGene00009192	asah-2	-1.69935	0.00603089	0.432242	67.7559	68.3967	29.8206	251.209	220.145	63.2794
WBGene00009773	lipl-2	-1.69825	0.00384599	0.317051	84.5449	33.0191	75.0324	274.104	275.729	82.9663
WBGene00010605	K06G5.1	-1.69131	0.000828574	0.148259	197.272	162.737	285.7	697.661	1140.22	250.305
WBGene00019895	aagr-2	-1.68929	0.00267691	0.265038	100.135	106.133	29.8206	306.538	304.984	143.433
WBGene00020280	T06A1.5	-1.6804	0.0301261	0.89046	14.3906	23.5851	15.3913	44.518	91.4222	30.9366
WBGene00013548	Y75B8A.11	-1.67969	0.000135664	0.0782362	319.592	457.55	161.608	1361.62	975.658	653.887
WBGene00004796	sid-2	-1.67566	0.0173593	0.676132	22.1856	21.2266	14.4293	45.154	84.1084	54.8421
WBGene00010769	asah-1	-1.67139	9.97e-05	0.0765344	163.094	195.756	127.94	723.736	528.055	289.679
WBGene00010745	dod-17	-1.66302	0.0341398	0.931837	48.5684	16.5095	85.6139	33.7065	331.314	118.122
WBGene00045411	C25F9.11	-1.65988	0.00335047	0.307453	47.9688	56.6041	134.673	230.858	390.556	136.402
WBGene00001099	dsc-4	-1.65852	0.000816358	0.148259	79.1485	49.5286	121.206	178.708	370.077	248.899
WBGene00020576	T19D12.1	-1.65808	0.0378588	0.956575	22.7852	7.07552	35.5923	63.5972	115.558	32.3428
WBGene00011330	T01D3.6	-1.65735	0.00036652	0.106075	176.885	136.793	386.705	960.953	804.515	451.393
WBGene00010049	F54D5.3	-1.65605	0.00252791	0.260742	337.58	169.812	80.8041	765.71	818.411	274.211
WBGene00305066	Y55B1BR.8	-1.65413	0.0449392	0.999882	16.7891	9.43402	15.3913	57.2375	23.4041	53.4359
WBGene00012445	Y16B4A.2	-1.65067	0.00573877	0.420986	70.7539	56.6041	52.9074	86.4922	353.987	126.559
WBGene00012530	Y32F6A.5	-1.64774	0.0032219	0.305593	135.512	25.9436	136.597	356.144	365.689	226.4
WBGene00000920	daf-28	-1.64597	0.011438	0.579614	207.465	61.3211	64.4509	630.884	103.124	317.803
WBGene00010870	M05B5.2	-1.64361	0.00343792	0.311999	48.5684	28.3021	32.7064	122.743	141.156	82.9663
WBGene00011222	R10H10.3	-1.64246	0.00905003	0.508197	60.5606	14.151	83.69	137.37	243.549	123.746
WBGene00009396	clec-65	-1.6414	0.0107353	0.560534	170.289	23.5851	202.01	611.169	457.842	177.182
WBGene00006915	vha-6	-1.64035	0.000215493	0.0856632	604.406	382.078	672.406	1949.25	2494	735.447
WBGene00015713	C12D12.1	-1.63943	0.00535991	0.400644	62.3594	47.1701	84.6519	169.168	355.449	82.9663
WBGene00000136	amt-4	-1.62698	0.0057373	0.420986	85.7442	40.0946	128.902	368.864	326.194	98.4346
WBGene00021253	Y22D7AL.15	-1.62647	0.00348602	0.311999	156.498	110.85	98.1193	508.141	514.158	106.872
WBGene00020393	T10B5.7	-1.62581	0.0276918	0.856323	41.3731	80.1892	7.69563	170.44	142.619	75.9353
WBGene00002271	lec-8	-1.62047	0.0166101	0.670781	62.3594	103.774	38.4781	327.525	249.4	43.5925
WBGene00020517	hpo-8	-1.61873	0.00334676	0.307453	125.918	35.3776	90.4236	252.481	381.779	150.464
WBGene00015469	C05D2.8	-1.61713	0.0155256	0.661275	32.3789	28.3021	35.5923	47.0619	174.799	74.5291
WBGene00012970	Y48A6B.9	-1.61704	0.0478723	0.999882	9.59375	11.7925	22.1249	41.3382	59.973	32.3428
WBGene00009393	clec-62	-1.61164	0.00649446	0.441584	38.375	16.5095	50.9835	109.387	122.14	99.8408
WBGene00009430	F35E12.6	-1.60474	0.0195276	0.706689	85.1446	96.6987	42.326	279.192	359.838	37.9676
WBGene00019619	asp-14	-1.59912	0.00155292	0.194754	203.867	91.9817	227.021	688.757	679.45	224.993
WBGene00008607	F09B12.3	-1.59798	0.00140565	0.181343	297.406	70.7552	300.13	753.627	810.366	475.299
WBGene00016760	C49A9.6	-1.59797	0.0422066	0.990747	18.5879	40.0946	8.65758	101.755	51.9278	42.1863
WBGene00017719	F22F7.1	-1.59491	0.00864109	0.505347	125.318	21.2266	46.1738	171.076	208.443	216.556
WBGene00010901	M28.10	-1.58597	0.0048929	0.3805	82.7461	42.4531	99.0812	221.318	356.912	101.247
WBGene00010128	F55G11.8	-1.5825	0.00374727	0.317051	42.5723	82.5477	53.8694	98.5756	260.37	168.745
WBGene00009320	prp-18	-1.58089	0.0177094	0.676132	23.9844	33.0191	22.1249	45.79	69.4809	119.528
WBGene00008194	C49C3.4	-1.57918	0.00351738	0.311999	135.512	150.944	174.114	454.72	781.111	137.808
WBGene00009886	F49E2.2	-1.5783	0.00871244	0.505672	177.484	35.3776	147.179	397.482	539.757	149.058
WBGene00206532	F11A6.15	-1.57369	0.0385809	0.958085	14.3906	18.868	13.4673	51.5137	35.1061	50.6235
WBGene00022642	lipl-5	-1.57094	0.0245031	0.808674	53.3652	47.1701	131.788	476.343	156.515	59.0608
WBGene00021048	W05H9.1	-1.57084	0.000191831	0.0856632	152.301	117.925	88.4997	304.63	474.664	288.273
WBGene00002109	ins-26	-1.56795	0.0354791	0.931837	50.9668	7.07552	26.9347	125.922	61.4357	73.1228
WBGene00008296	cdr-2	-1.56368	0.00812915	0.48754	75.5508	73.1137	60.6031	78.8605	375.928	163.12
WBGene00011102	R07E3.1	-1.55823	1.55e-05	0.0218623	241.043	240.568	232.793	838.847	799.396	462.643
WBGene00004020	pho-1	-1.55644	0.0379455	0.956575	30.5801	21.2266	9.61954	78.2245	60.7043	42.1863
WBGene00009008	F21D5.3	-1.55575	0.0078053	0.484057	37.7754	75.4722	164.494	168.533	413.228	234.837
WBGene00020579	T19D12.4	-1.55137	0.00494719	0.3805	110.328	82.5477	368.428	323.71	673.599	656.699
WBGene00000786	cpr-6	-1.5513	0.00615711	0.432242	173.287	259.436	190.467	1021.37	658.24	139.215
WBGene00018951	nspg-6	-1.54716	0.0267742	0.850282	122.92	18.868	161.608	298.271	503.919	92.8098
WBGene00003877	pept-1	-1.54251	0.015815	0.668554	76.1504	18.868	155.836	231.494	357.644	150.464
WBGene00003658	nhr-68	-1.53664	0.0301746	0.89046	101.334	66.0382	49.0596	115.111	462.962	50.6235
WBGene00009259	hpo-34	-1.53622	0.000309096	0.0979588	490.481	323.115	398.249	1309.47	1664.62	545.609
WBGene00011215	R10E9.3	-1.52214	0.0350812	0.931837	26.9824	37.7361	17.3152	129.738	65.824	35.1552
WBGene00016772	nhr-166	-1.52133	0.0375111	0.951635	13.1914	23.5851	18.2771	62.9612	50.465	40.78
WBGene00012134	T28F3.8	-1.52051	0.0240668	0.805944	62.3594	30.6606	39.4401	200.331	144.813	37.9676
WBGene00002174	itx-1	-1.51779	0.0029957	0.288996	107.33	96.6987	141.407	373.315	485.635	130.777
WBGene00022178	cest-25	-1.51591	0.0142487	0.641005	37.1758	21.2266	73.1085	172.984	127.991	80.1539
WBGene00000219	asp-6	-1.51521	0.000720343	0.137805	3854.29	1867.94	4733.77	13654.3	11754	4490.02
WBGene00017012	acs-22	-1.51231	0.0181202	0.677227	70.7539	14.151	101.967	222.59	209.905	109.684
WBGene00016335	gba-1	-1.51087	0.0179399	0.677227	22.1856	40.0946	79.8421	128.466	198.203	77.3415
WBGene00001581	gfi-1	-1.50938	0.00353821	0.311999	209.863	122.642	230.869	417.833	961.03	230.618
WBGene00003097	lys-8	-1.50901	0.00266168	0.265038	254.834	316.04	150.065	848.386	947.134	247.493
WBGene00015956	C18B2.5	-1.5087	0.000290272	0.0979588	321.391	240.568	278.967	805.14	1171.67	419.05
WBGene00000215	asp-2	-1.505	0.000225379	0.0856632	446.109	273.587	500.216	1164.46	1637.55	669.355
WBGene00003956	pcp-1	-1.50021	0.00326981	0.307453	109.729	68.3967	57.7172	214.958	323.269	132.184
WBGene00000214	asp-1	-1.49459	0.00111232	0.169658	6800.17	3518.89	7452.25	25838.9	17617.4	6628.87
WBGene00007422	ugt-17	-1.47136	0.0114569	0.579614	40.1738	37.7361	28.8586	76.3166	137.499	81.5601
WBGene00012911	acl-7	-1.47004	0.0188317	0.697538	55.7637	82.5477	33.6684	232.766	179.919	56.2483
WBGene00020662	T21H3.1	-1.46535	0.00148973	0.188928	758.506	474.06	512.721	2287.59	1941.81	593.42
WBGene00003958	pcp-3	-1.46318	0.0105886	0.558473	121.121	103.774	252.994	256.297	853.518	210.931
WBGene00007857	C31H5.6	-1.45777	0.00606085	0.432242	53.9649	66.0382	91.3856	131.01	312.298	136.402
WBGene00006438	nrfl-1	-1.45653	0.000853717	0.148259	210.463	110.85	178.923	448.36	646.538	286.867
WBGene00019097	F59B1.2	-1.45522	0.0024364	0.254627	184.68	200.473	149.103	337.065	856.443	267.18
WBGene00004993	spp-8	-1.4477	0.00628883	0.43362	311.797	320.757	341.494	1583.57	830.113	240.462
WBGene00006533	tba-7	-1.44695	0.0139371	0.640941	92.3399	120.284	41.364	179.344	394.944	111.09
WBGene00017411	F13A2.2	-1.44556	0.0342837	0.931837	74.3516	16.5095	32.7064	108.115	63.6298	174.37
WBGene00001775	gst-27	-1.44505	0.0069185	0.456662	200.27	61.3211	101.967	427.373	403.72	168.745
WBGene00002273	lec-10	-1.43893	0.00121459	0.17424	473.692	339.625	602.183	974.945	2167.8	700.292
WBGene00002272	lec-9	-1.43595	0.00131217	0.17424	1237.59	669.816	1382.33	2253.25	5043.58	1612.92
WBGene00007689	C18E9.9	-1.43282	0.0249108	0.819733	89.9414	14.151	124.092	253.753	232.578	139.215
WBGene00009589	F40F11.4	-1.43279	0.0293693	0.88444	33.5781	37.7361	85.6139	158.993	51.1964	216.556
WBGene00002054	ifb-2	-1.42975	0.000222608	0.0856632	2110.63	2051.9	1776.73	5824.87	7578.53	2593.05
WBGene00002052	ifa-4	-1.42641	0.0223412	0.76646	96.5371	82.5477	88.4997	346.605	322.537	49.2173
WBGene00001501	ftn-2	-1.42409	0.0180893	0.677227	373.557	457.55	126.978	787.969	1553.45	222.181
WBGene00004999	spp-14	-1.42126	0.00584119	0.425351	1209.41	884.44	554.085	4210.13	2128.31	752.322
WBGene00009529	F38B2.2	-1.41995	0.00129739	0.17424	264.428	238.209	161.608	810.864	296.939	669.355
WBGene00020286	T06A10.3	-1.41666	0.040142	0.971782	33.5781	16.5095	29.8206	50.2418	53.3906	115.309
WBGene00017071	aagr-1	-1.41582	0.0144295	0.641005	69.5547	68.3967	214.516	352.964	448.334	142.027
WBGene00018971	clec-67	-1.40798	0.0150968	0.650412	107.33	35.3776	252.994	306.538	441.021	312.178
WBGene00017727	F22H10.3	-1.40741	0.00847957	0.498484	287.213	176.888	422.298	1074.16	1049.53	232.024
WBGene00022644	dod-19	-1.40557	0.0164263	0.670781	104.332	193.397	644.509	439.457	1216.28	843.725
WBGene00000218	asp-5	-1.40499	0.00126008	0.17424	1401.89	608.494	1661.29	4362.77	3583.75	1788.7
WBGene00006404	tag-10	-1.40361	0.011918	0.582519	32.9785	51.8871	94.2714	207.963	145.544	119.528
WBGene00019779	endu-2	-1.39999	0.0153274	0.655655	229.65	58.9626	510.797	944.418	552.921	622.95
WBGene00010174	F56H9.2	-1.39627	0.0163984	0.670781	619.397	297.172	216.44	1612.82	1136.56	236.243
WBGene00019435	K06A9.1	-1.39583	0.0243021	0.805944	101.934	25.9436	109.663	210.507	326.926	95.6222
WBGene00019261	H34I24.2	-1.39513	0.00383152	0.317051	176.285	94.3402	197.2	433.097	597.535	206.713
WBGene00008741	ctsa-1.2	-1.39127	0.00023305	0.0856632	315.395	308.964	318.407	1121.22	857.174	492.173
WBGene00006464	bath-47	-1.38457	0.0285631	0.871328	70.1543	89.6232	37.5162	213.687	243.549	52.0297
WBGene00019017	bcf-1	-1.37746	0.0229009	0.771588	789.086	96.6987	517.531	1415.67	1756.77	485.142
WBGene00001239	elo-1	-1.37173	0.03507	0.931837	470.094	68.3967	158.722	790.513	846.204	177.182
WBGene00010150	F56D5.6	-1.36356	0.0418924	0.989203	24.584	70.7552	24.0488	122.743	120.677	53.4359
WBGene00002055	ifc-1	-1.36172	0.0150977	0.650412	1530.8	1566.05	770.525	3510.56	5739.85	683.417
WBGene00021268	Y23B4A.2	-1.36136	0.0253475	0.820651	645.18	240.568	269.347	2152.13	379.585	441.549
WBGene00000831	ctl-2	-1.35828	0.00485739	0.3805	179.283	176.888	324.178	375.223	1002.72	368.427
WBGene00007068	cTel55X.1	-1.34709	0.0374346	0.951635	43.1719	21.2266	36.5542	69.9569	134.573	56.2483
WBGene00022047	Y66H1A.5	-1.34416	0.0295733	0.887749	56.9629	33.0191	50.0216	169.804	138.962	49.2173
WBGene00012144	lgmn-1	-1.34109	0.00362112	0.316187	94.7383	108.491	117.358	373.951	284.506	150.464
WBGene00006726	ubl-5	-1.34096	0.0391327	0.958115	70.1543	61.3211	16.3532	92.8519	97.2732	184.213
WBGene00008477	clec-17	-1.33541	0.000973402	0.159229	179.883	141.51	157.76	270.288	552.19	390.926
WBGene00016619	C43H6.6	-1.3305	0.0369611	0.951635	69.5547	33.0191	48.0977	85.2202	67.2867	233.431
WBGene00010328	F59C6.11	-1.32968	0.0470742	0.999882	26.3828	18.868	47.1357	59.7813	114.826	60.467
WBGene00011856	nspg-7.1	-1.32912	0.0115543	0.579614	354.969	292.455	195.277	770.798	1133.64	210.931
WBGene00006572	tin-9.1	-1.32075	0.0176566	0.676132	62.3594	30.6606	38.4781	133.554	95.0791	105.466
WBGene00000981	dhs-18	-1.31382	0.0117545	0.582519	35.9766	68.3967	80.8041	117.655	174.799	164.526
WBGene00021852	Y54F10AM.8	-1.31264	0.00058861	0.12973	195.473	216.983	340.532	696.389	717.481	457.018
WBGene00302978	C42C1.19	-1.31241	0.0367446	0.951635	48.5684	44.8116	29.8206	69.3209	65.0926	172.964
WBGene00008669	acs-14	-1.30942	0.0140534	0.641005	103.133	58.9626	189.505	278.556	431.513	167.339
WBGene00001819	haf-9	-1.30348	0.00375676	0.317051	265.027	129.718	216.44	604.173	642.149	269.992
WBGene00010041	F54C9.3	-1.3009	0.0110955	0.571849	88.7422	113.208	80.8041	235.31	347.404	108.278
WBGene00017448	F14B8.6	-1.30068	0.0383071	0.956575	63.5586	169.812	94.2714	372.043	360.569	64.6856
WBGene00015565	C07D8.6	-1.29439	0.00115196	0.173362	296.207	311.323	157.76	613.077	789.156	468.267
WBGene00007185	nlp-36	-1.29423	0.0192966	0.70402	101.934	35.3776	91.3856	197.787	261.102	109.684
WBGene00016052	dod-3	-1.292	0.0252035	0.820651	190.676	191.039	101.005	492.242	585.833	99.8408
WBGene00002056	ifc-2	-1.28717	0.00616558	0.432242	673.361	837.27	590.639	1606.46	2887.48	627.169
WBGene00020268	hpo-19	-1.28712	0.0211951	0.745263	129.516	51.8871	52.9074	267.744	197.472	112.497
WBGene00010339	acl-1	-1.28474	0.0131553	0.623884	224.854	120.284	114.472	599.721	357.644	165.933
WBGene00000081	ads-1	-1.28467	0.00120135	0.17424	305.801	537.739	408.83	1130.12	1317.21	590.608
WBGene00007460	C08F11.13	-1.28371	0.00765584	0.480064	131.914	91.9817	273.195	542.484	389.824	284.054
WBGene00000216	asp-3	-1.28211	0.000899478	0.153824	1973.91	1502.37	2026.84	5726.29	5461.93	2197.9
WBGene00022562	ZC204.12	-1.28125	0.0160909	0.670781	178.084	311.323	251.07	665.226	952.254	174.37
WBGene00010793	nspg-9	-1.27527	0.0293847	0.88444	330.385	252.36	287.624	497.33	1442.28	167.339
WBGene00010266	dct-18	-1.27411	0.0038764	0.317051	272.223	150.944	153.913	387.943	691.883	322.022
WBGene00003773	nlt-1	-1.26392	0.00364174	0.316187	255.434	176.888	393.439	748.539	856.443	383.895
WBGene00022848	ZK1055.7	-1.25592	0.0143876	0.641005	61.1602	68.3967	40.402	140.55	161.634	99.8408
WBGene00009394	clec-63	-1.25117	0.0020084	0.226689	1774.84	1033.03	1681.49	4950.4	3958.22	1784.48
WBGene00004096	pqm-1	-1.24646	0.00933174	0.518854	76.75	87.2647	105.815	291.911	222.339	123.746
WBGene00019682	K12H4.7	-1.24607	0.000646723	0.135177	267.426	214.624	280.89	807.684	547.07	458.424
WBGene00003607	nhr-8	-1.24139	0.0336234	0.931837	38.375	54.2456	64.4509	101.12	196.009	71.7166
WBGene00044094	ZK265.9	-1.24024	0.0339592	0.931837	44.3711	23.5851	50.9835	116.383	76.7946	92.8098
WBGene00011182	R09H10.5	-1.23874	0.0175076	0.676132	92.9395	49.5286	125.054	209.235	299.865	127.965
WBGene00018350	ifo-1	-1.23705	0.0370497	0.951635	147.504	87.2647	85.6139	171.712	487.097	98.4346
WBGene00019599	acds-10	-1.23591	0.0452583	0.999882	51.5664	37.7361	22.1249	72.5008	114.826	75.9353
WBGene00017908	F28H1.1	-1.23146	0.0319938	0.911903	77.3496	37.7361	41.364	118.927	80.4515	174.37
WBGene00007875	dod-24	-1.23	0.0425126	0.999882	110.328	16.5095	144.293	224.498	265.49	153.277
WBGene00002057	ifd-1	-1.22657	0.0280609	0.861227	57.5625	73.1137	75.0324	87.7641	270.61	120.934
WBGene00002118	ins-35	-1.22632	0.0457069	0.999882	59.3613	89.6232	35.5923	208.599	157.246	59.0608
WBGene00000781	cpr-1	-1.20886	0.00817285	0.48754	678.158	1202.84	838.824	2791.28	2703.9	780.446
WBGene00014253	ZK1320.3	-1.20603	0.0150076	0.650412	163.693	87.2647	152.951	381.583	410.303	144.839
WBGene00015756	C14C6.2	-1.19915	0.0437566	0.999759	62.959	63.6797	29.8206	139.914	152.858	63.2794
WBGene00020340	T08B1.1	-1.19852	0.0180335	0.677227	172.688	226.417	140.445	528.493	555.116	147.652
WBGene00000785	cpr-5	-1.18763	0.0257835	0.826756	199.67	165.095	66.3748	294.455	508.307	177.182
WBGene00012728	Y39G8B.9	-1.18359	0.0341472	0.931837	53.9649	96.6987	51.9455	107.479	241.355	104.059
WBGene00009796	F46G10.1	-1.17346	0.0167957	0.673465	149.303	153.303	97.1573	332.613	425.662	139.215
WBGene00018384	F43C11.7	-1.17042	0.0452655	0.999882	126.518	44.8116	137.559	328.797	279.386	92.8098
WBGene00004988	spp-3	-1.16781	0.0305733	0.891683	345.375	99.0572	254.918	731.368	637.03	210.931
WBGene00009226	cyp-37B1	-1.15399	0.0390466	0.958085	68.3555	89.6232	59.6411	256.933	146.276	75.9353
WBGene00014249	ZK1307.8	-1.14915	0.0221944	0.763743	104.332	42.4531	117.358	245.485	178.456	170.151
WBGene00007811	C29F7.2	-1.14465	0.0409044	0.976084	49.7676	49.5286	152.951	196.515	219.413	144.839
WBGene00000067	act-5	-1.14188	0.00710977	0.463861	1301.75	1066.04	1349.62	1539.69	4774.43	1891.35
WBGene00021382	Y37F4.1	-1.14095	0.0105303	0.558005	117.523	143.869	87.5378	320.53	276.461	165.933
WBGene00021020	W04B5.3	-1.13768	0.0297011	0.88922	65.3574	42.4531	95.2334	176.164	171.874	102.653
WBGene00015759	C14C6.5	-1.13729	0.0268185	0.850282	182.881	91.9817	320.331	344.697	684.569	286.867
WBGene00002258	lbp-6	-1.13109	0.0399424	0.971782	384.35	254.719	350.151	421.649	1483.96	262.961
WBGene00016332	C32F10.4	-1.11887	0.0497923	0.999882	306.4	148.586	542.542	1290.39	626.059	254.524
WBGene00003982	pes-9	-1.11284	0.00743878	0.474359	175.686	101.416	101.967	263.292	271.341	292.491
WBGene00015280	C01B10.6	-1.10751	0.0254477	0.820651	72.5528	148.586	101.967	188.248	344.479	154.683
WBGene00000169	aqp-1	-1.10674	0.0481478	0.999882	104.332	84.9062	212.592	381.583	377.391	108.278
WBGene00019127	cgt-3	-1.10542	0.020599	0.728844	172.088	56.6041	147.179	243.577	317.418	258.742
WBGene00008229	C50F4.1	-1.09607	0.0310256	0.893332	187.678	221.7	151.989	389.215	653.851	151.871
WBGene00004990	spp-5	-1.09436	0.0165766	0.670781	1245.99	978.78	644.509	2645.64	2691.47	787.477
WBGene00014252	ZK1320.2	-1.09339	0.0281027	0.861227	235.647	183.963	199.124	579.37	587.296	153.277
WBGene00008167	acox-1.5	-1.0896	0.0220728	0.761883	106.131	115.567	74.0704	155.177	306.447	164.526
WBGene00010047	F54D1.6	-1.08949	0.018613	0.693348	175.086	155.661	210.668	381.583	583.639	187.026
WBGene00003090	lys-1	-1.06155	0.0402075	0.971782	365.162	110.85	548.314	490.97	1029.78	627.169
WBGene00004809	skr-3	-1.05749	0.00944497	0.520026	155.898	148.586	181.809	319.258	460.768	232.024
WBGene00000789	cpz-2	-1.04861	0.0147735	0.646313	550.442	525.947	336.684	1260.5	1203.85	454.205
WBGene00017123	maoc-1	-1.04786	0.0443719	0.999882	67.7559	101.416	224.135	194.607	356.912	262.961
WBGene00001749	gst-1	-1.04102	0.0119058	0.582519	287.213	214.624	546.39	564.743	761.364	839.507
WBGene00009957	F53B2.8	-1.03984	0.0276173	0.856323	187.078	266.511	111.587	397.482	536.1	219.369
WBGene00077775	T07C12.15	-1.03795	0.0341618	0.931837	624.193	181.605	768.601	734.547	981.509	1529.95
WBGene00001398	fat-6	-1.03002	0.0369917	0.951635	225.453	301.889	947.524	1083.7	822.8	1109.5
WBGene00017756	F23F12.12	-1.02588	0.0225485	0.767703	76.1504	89.6232	84.6519	189.52	126.528	192.651
WBGene00000022	abt-4	-1.01438	0.0451472	0.999882	86.9434	99.0572	185.657	251.845	358.375	140.621
WBGene00016738	C47D2.1	-1.01375	0.0412902	0.981141	328.586	101.416	222.211	673.494	355.449	296.71
WBGene00002008	hsp-4	-1.00774	0.00777573	0.484057	211.662	466.984	357.847	765.074	613.626	693.261
WBGene00002038	hum-5	-1.00007	0.0354952	0.931837	191.875	200.473	229.907	316.078	713.093	213.744
WBGene00001814	haf-4	-0.994425	0.0273379	0.856323	173.287	214.624	237.603	396.21	632.642	213.744
WBGene00011571	ttr-46	-0.978413	0.0271886	0.856323	281.816	212.266	149.103	429.281	591.684	246.087
WBGene00010897	lact-3	-0.972227	0.0452818	0.999882	77.3496	103.774	93.3095	132.282	266.221	136.402
WBGene00016048	C24B9.3	-0.969633	0.0349497	0.931837	133.713	155.661	279.928	434.369	463.693	216.556
WBGene00021503	Y40D12A.2	-0.963613	0.0425166	0.991497	61.1602	120.284	128.902	159.629	245.743	195.463
WBGene00000150	apm-1	-0.958256	0.048847	0.999882	88.1426	68.3967	58.6792	168.533	143.35	106.872
WBGene00010204	cpr-9	-0.946585	0.0164992	0.670781	738.119	726.42	771.487	1466.55	2109.29	731.228
WBGene00001395	fat-3	-0.9367	0.019199	0.70402	196.072	200.473	200.086	470.619	436.632	232.024
WBGene00013284	daf-22	-0.924181	0.0463091	0.999882	137.91	228.775	351.113	287.459	648.732	424.675
WBGene00018602	F48D6.4	-0.914859	0.0157649	0.668554	256.633	339.625	336.684	491.606	826.457	435.925
WBGene00018765	mpc-2	-0.911447	0.0375138	0.951635	307.6	200.473	144.293	436.277	529.517	262.961
WBGene00016867	C52B9.4	-0.905865	0.0316005	0.902974	147.504	96.6987	95.2334	196.515	227.458	216.556
WBGene00019298	pnp-1	-0.877688	0.0372872	0.951635	774.096	823.119	424.222	1647.8	1417.41	642.637
WBGene00004023	pho-4	-0.845614	0.0483345	0.999882	359.166	207.549	202.972	590.818	518.547	277.023
WBGene00001396	fat-4	-0.835462	0.0146755	0.644522	552.84	337.266	598.335	986.392	898.132	780.446
WBGene00010333	copz-1	-0.819467	0.043395	0.999087	329.186	139.152	261.651	487.154	408.84	402.176
WBGene00000040	aco-1	-0.805311	0.0299439	0.89046	359.166	273.587	376.124	609.261	758.438	397.957
WBGene00017080	lec-12	-0.799924	0.0355001	0.931837	395.742	221.7	212.592	505.598	500.262	445.768
WBGene00011302	R166.2	-0.788891	0.030961	0.893332	190.076	280.662	340.532	428.645	467.35	503.423
WBGene00007143	hacl-1	-0.706654	0.0281277	0.861227	338.779	332.549	393.439	615.621	634.104	487.954
WBGene00016458	C35E7.6	-0.675906	0.0455298	0.999882	12350.8	11514.2	16773.6	16459.6	17781.2	30690.5
WBGene00003826	ntl-3	0.59848	0.032331	0.916884	1548.19	2044.82	1820.98	1201.99	1153.38	1217.78
WBGene00010192	F57B7.2	0.613983	0.0430815	0.999087	865.836	837.27	1012.94	500.51	659.703	615.919
WBGene00000832	ctn-1	0.671467	0.0440353	0.999882	2612.5	5047.2	2905.1	2221.45	2349.92	2055.88
WBGene00006690	twk-39	0.708287	0.030423	0.891683	1013.34	1537.75	1149.53	721.192	924.461	614.513
WBGene00021469	Y39G10AR.11	0.724496	0.0438488	0.999841	8390.34	20403.4	11088.4	7629.12	7881.32	8621.46
WBGene00014107	ZK856.6	0.732281	0.0421487	0.990747	586.418	1014.16	905.198	373.951	609.237	523.11
WBGene00013415	ilcr-1	0.732703	0.04083	0.976084	7444.75	8679.3	6422	3055.21	6838.38	3671.61
WBGene00022134	Y71G10AL.1	0.738019	0.0479491	0.999882	1155.45	2514.17	1347.7	818.496	975.658	1210.75
WBGene00001263	emb-9	0.781285	0.0312577	0.897725	3745.76	6346.74	2570.34	2263.42	2442.8	2657.73
WBGene00000857	cwn-1	0.783064	0.0276715	0.856323	386.748	450.475	505.026	293.183	197.472	289.679
WBGene00000936	dbl-1	0.798294	0.0225815	0.767703	776.494	702.835	782.068	330.069	597.535	372.645
WBGene00006804	unc-71	0.803887	0.0197362	0.711702	876.029	1330.2	1201.48	511.321	579.251	862.006
WBGene00001854	hil-3	0.808112	0.00701574	0.460388	3251.68	3000.02	2526.09	1397.87	1530.04	2088.22
WBGene00003965	pdk-1	0.816605	0.0200437	0.718202	976.764	1089.63	898.465	436.277	793.545	451.393
WBGene00019511	K08A2.1	0.849424	0.0289953	0.879561	343.576	589.626	346.303	241.669	275.729	188.432
WBGene00022366	Y92H12BL.5	0.855972	0.0434256	0.999087	579.822	1344.35	886.921	440.728	349.598	762.165
WBGene00002280	let-2	0.860037	0.0435002	0.999087	4754.9	8622.7	2283.68	2862.51	3221.72	2539.61
WBGene00018488	acs-1	0.870913	0.00574394	0.420986	1065.51	1226.42	1087.01	585.094	771.603	487.954
WBGene00014101	gopc-1	0.873213	0.00809076	0.48754	2431.42	4698.14	3444.76	1711.4	2224.85	1832.29
WBGene00001835	hda-2	0.878467	0.0483117	0.999882	187.078	400.946	200.086	150.725	127.26	147.652
WBGene00018736	F53B1.3	0.918627	0.0303891	0.891683	267.426	264.153	448.27	124.014	171.874	224.993
WBGene00012337	scyl-1	0.927322	0.00820702	0.48754	1458.25	2622.66	1524.7	1205.17	784.768	953.409
WBGene00019064	myo-5	0.946152	0.0330119	0.92458	317.193	327.832	201.048	124.014	209.174	104.059
WBGene00011884	enol-1	0.94813	0.0381912	0.956575	10338.5	33667.7	15099.8	5482.71	11816.1	13333.7
WBGene00007736	igdb-2	0.983872	0.0349448	0.931837	267.426	245.285	166.418	157.721	113.364	70.3104
WBGene00003893	ost-1	0.999096	0.017634	0.676132	2701.84	3412.76	1273.63	811.5	1747.99	1134.81
WBGene00007583	C14B4.2	0.9991	0.0327348	0.9191	440.113	646.231	360.733	165.353	405.183	150.464
WBGene00016995	D1005.1	0.999332	0.0124489	0.601708	5873.77	17537.8	9351.15	4316.34	6522.42	5546.09
WBGene00012059	T26G10.1	1.01046	0.0407024	0.975388	124.719	254.719	137.559	101.755	87.0339	64.6856
WBGene00011237	gkow-1	1.01298	0.0396571	0.968852	104.332	127.359	139.483	48.3339	70.9436	64.6856
WBGene00010703	K09A9.6	1.03417	0.0114753	0.579614	438.315	783.024	355.923	205.419	310.104	251.711
WBGene00000370	ccg-1	1.05505	0.0444666	0.999882	817.268	700.476	187.581	309.718	348.867	160.308
WBGene00012576	Y37H9A.1	1.05883	0.0142118	0.641005	184.08	405.663	256.842	143.73	133.111	126.559
WBGene00196573	M163.16	1.06831	0.0361661	0.942742	139.109	228.775	163.532	58.5094	63.6298	132.184
WBGene00009342	fasn-1	1.0723	0.0192788	0.70402	218.258	254.719	129.864	104.299	103.124	77.3415
WBGene00006589	tnt-4	1.08996	0.038684	0.958085	673.361	790.099	209.706	189.52	422.736	171.557
WBGene00013676	ekl-4	1.09041	0.0144818	0.641005	181.082	306.606	357.847	139.914	92.8849	164.526
WBGene00013416	Y64G10A.7	1.10841	0.00126767	0.17424	3916.05	7242.97	4816.5	1937.81	3184.42	2283.68
WBGene00022126	Y71F9B.2	1.11608	0.0205286	0.728844	104.932	221.7	187.581	80.1324	84.8398	70.3104
WBGene00016846	C50F7.6	1.12684	0.0251213	0.820651	93.5391	139.152	141.407	62.9612	46.0768	61.8732
WBGene00020732	T23E7.2	1.13232	0.0202661	0.72387	973.766	1176.89	456.928	230.858	680.912	275.617
WBGene00010060	F54E4.4	1.14361	0.0213859	0.748379	151.102	110.85	272.233	87.7641	78.9888	75.9353
WBGene00008583	ugt-65	1.16344	0.0349856	0.931837	113.326	254.719	85.6139	61.0533	74.6005	64.6856
WBGene00017747	F23F1.6	1.1766	0.0491589	0.999882	59.3613	122.642	79.8421	30.5266	47.5395	36.5614
WBGene00004508	rrf-1	1.19218	0.0351282	0.931837	64.1582	127.359	154.875	62.3252	44.614	43.5925
WBGene00000739	col-166	1.21201	0.0375191	0.951635	1436.66	1705.2	212.592	433.733	702.854	309.366
WBGene00021514	Y41D4B.11	1.21729	0.00951025	0.521079	211.063	584.909	256.842	127.83	168.948	153.277
WBGene00001856	hil-5	1.27441	0.0435045	0.999087	146.904	106.133	127.94	19.7151	44.614	95.6222
WBGene00010891	M18.6	1.27633	0.0400927	0.971782	59.3613	61.3211	127.94	31.7986	38.763	32.3428
WBGene00020143	T01C8.2	1.30698	0.00726093	0.465648	214.66	323.115	141.407	62.9612	114.826	95.6222
WBGene00018024	F35A5.1	1.31936	0.0423966	0.990747	259.031	167.454	135.635	42.6101	155.052	26.718
WBGene00014100	ZK849.1	1.35221	0.0262238	0.836123	67.7559	346.7	146.217	56.6015	89.2281	71.7166
WBGene00015464	C05C8.7	1.39266	0.00794543	0.487392	119.922	99.0572	102.929	44.518	33.6434	44.9987
WBGene00009041	cut-3	1.49459	0.0487183	0.999882	36.5762	169.812	121.206	11.4475	60.7043	43.5925
WBGene00000681	col-107	1.49879	0.00809641	0.48754	3476.54	5790.13	727.237	1050.63	1791.14	691.855
WBGene00004300	ram-2	1.50069	0.011503	0.579614	2983.66	3646.25	551.199	922.159	1309.17	303.741
WBGene00020589	T19H12.3	1.52548	0.0442371	0.999882	62.959	99.0572	36.5542	38.7943	16.0903	12.6559
WBGene00000740	col-167	1.56925	0.00972419	0.527677	568.43	636.797	221.249	41.3382	281.58	157.495
WBGene00000704	col-130	1.57569	0.0390138	0.958085	93.5391	169.812	112.549	5.72375	73.8691	46.4049
WBGene00001959	hlh-15	1.63213	0.0464494	0.999882	32.9785	49.5286	74.0704	8.26763	12.4334	30.9366
WBGene00001633	gly-8	1.6818	0.0225601	0.767703	30.5801	167.454	134.673	20.9871	24.1355	59.0608
WBGene00000741	col-168	1.69922	0.0124745	0.601708	156.498	245.285	50.0216	22.259	73.8691	42.1863
WBGene00086553	ZC334.13	1.71954	0.0048777	0.3805	70.7539	99.0572	76.9563	31.7986	21.2099	21.0931
WBGene00005018	sqt-3	1.72906	0.0451066	0.999882	10.1934	160.378	79.8421	22.895	19.7472	32.3428
WBGene00003764	nlp-26	1.74071	0.0177315	0.676132	69.5547	158.02	68.2987	12.7194	56.3161	18.2807
WBGene00020811	T25G12.3	1.76319	0.0332717	0.929548	46.1699	42.4531	46.1738	9.53958	22.6727	7.03104
WBGene00005716	srv-5	1.7788	0.0352014	0.931837	41.3731	94.3402	33.6684	5.72375	26.3296	16.8745
WBGene00014697	cyp-25A3	1.82606	0.0490365	0.999882	9.59375	122.642	40.402	17.8072	13.1648	16.8745
WBGene00194856	K11D9.5	1.8422	0.0412052	0.981141	17.3887	96.6987	32.7064	19.7151	10.2393	9.84346
WBGene00044283	spp-22	1.84837	0.00293425	0.285508	74.3516	252.36	97.1573	40.7022	48.2709	26.718
WBGene00010595	haao-1	1.93308	0.0305424	0.891683	36.5762	101.416	21.163	6.99569	22.6727	11.2497
WBGene00194679	T26C11.9	1.94915	0.0205441	0.728844	21.5859	73.1137	83.69	6.35972	19.0158	21.0931
WBGene00044300	D1022.9	1.99166	0.0380033	0.956575	23.9844	94.3402	16.3532	5.72375	12.4334	15.4683
WBGene00004026	phy-3	2.04202	0.016523	0.670781	54.5645	99.0572	17.3152	10.1755	11.702	19.6869
WBGene00000732	col-159	2.10973	0.0127505	0.609807	190.076	195.756	28.8586	34.9784	55.5847	4.21863
WBGene00000653	col-77	2.2572	0.0199471	0.717015	11.9922	101.416	27.8967	7.63166	10.2393	11.2497
WBGene00018862	wago-2	2.28834	0.0373979	0.951635	10.793	89.6232	21.163	5.08777	16.0903	2.81242
WBGene00013368	Y60A9.1	2.34143	0.00445013	0.356231	30.5801	108.491	52.9074	12.0835	19.0158	5.62483
WBGene00007791	C28A5.6	2.34223	0.0241803	0.805944	8.99414	58.9626	52.9074	13.9914	3.65689	5.62483
WBGene00001590	lipt-1	2.36207	0.0256151	0.823698	10.793	28.3021	52.9074	8.26763	5.11964	4.21863
WBGene00005570	sri-58	2.39398	0.0290667	0.879561	28.1816	49.5286	18.2771	12.0835	1.46276	4.21863
WBGene00021576	fbxc-51	2.49824	0.0090451	0.508197	46.1699	162.737	25.9727	7.63166	29.9865	2.81242
WBGene00015376	C03B1.5	2.62637	0.00642907	0.439787	17.9883	125.001	23.0869	8.26763	5.85102	12.6559
WBGene00003576	ndc-80	2.72633	0.033772	0.931837	30.5801	63.6797	0.961954	5.72375	2.92551	5.62483
WBGene00001683	gpd-1	2.72854	0.0309743	0.893332	5.39649	37.7361	28.8586	1.27194	2.92551	7.03104
WBGene00013263	Y57A10A.23	2.74743	0.0168262	0.673465	14.9902	66.0382	10.5815	2.54389	6.5824	4.21863
WBGene00000749	col-176	2.84394	0.0462788	0.999882	85.1446	96.6987	0	20.3511	4.38827	0
WBGene00012981	Y48B6A.10	2.87274	0.0299254	0.89046	11.9922	70.7552	14.4293	0	5.11964	8.43725
WBGene00196843	C41G11.9	2.90307	0.0445013	0.999882	2.39844	96.6987	7.69563	0.635972	1.46276	12.6559
WBGene00235292	F28E10.16	2.91708	0.0435797	0.999087	2.99805	28.3021	43.2879	4.4518	0	5.62483
WBGene00010345	F59F5.7	2.98337	0.0309203	0.893332	2.39844	54.2456	28.8586	5.08777	5.11964	0
WBGene00008126	sre-21	3.0302	0.0385086	NA	7.19531	35.3776	15.3913	5.08777	1.46276	0
WBGene00010330	F59D12.2	3.05627	0.00175394	0.208387	11.9922	245.285	62.527	15.8993	2.92551	19.6869
WBGene00004911	snf-12	3.11821	0.00502574	0.38328	34.7774	37.7361	31.7445	7.63166	3.65689	0
WBGene00003994	pgl-3	3.13231	0.0489495	0.999882	4.79688	47.1701	25.0108	8.26763	0	0
WBGene00023193	Y74C9A.6	3.20446	0.0338548	0.931837	2.99805	14.151	55.7933	5.08777	0	2.81242
WBGene00303046	C48A7.16	3.25003	0.0132738	0.626869	5.9961	61.3211	22.1249	5.08777	3.65689	0
WBGene00220238	ZK185.9	3.27175	0.0371201	0.951635	7.19531	35.3776	45.2118	0	0	9.84346
WBGene00011540	T06E6.10	3.29432	0.0381741	0.956575	8.39453	56.6041	1.92391	1.27194	5.11964	0
WBGene00016429	C35A11.2	3.34406	0.0138941	0.640941	14.3906	33.0191	17.3152	0.635972	0.731378	5.62483
WBGene00011429	T04C12.7	3.3765	0.0393039	NA	10.1934	30.6606	16.3532	5.08777	0	0
WBGene00020793	T25D1.1	3.40854	0.043682	NA	4.19727	33.0191	21.163	5.08777	0	0
WBGene00201261	R144.16	3.56467	0.00944365	0.520026	4.19727	18.868	43.2879	1.90792	2.19413	1.40621
WBGene00013728	Y111B2A.2	3.57183	0.0274706	0.856323	3.59766	44.8116	25.0108	5.72375	0	0
WBGene00015646	mlt-10	3.57944	0.0331587	NA	5.9961	37.7361	14.4293	4.4518	0	0
WBGene00013960	cutl-8	3.58057	0.0357391	NA	5.9961	35.3776	14.4293	0	4.38827	0
WBGene00000745	col-172	3.59052	0.0467099	NA	4.19727	28.3021	14.4293	0	3.65689	0
WBGene00014790	H03G16.3	3.86374	0.00220147	0.241243	10.1934	42.4531	77.9182	7.63166	0.731378	0
WBGene00006491	acl-3	4.06936	0.00505428	NA	22.1856	23.5851	15.3913	2.54389	0.731378	0
WBGene00020017	R12A1.3	4.24424	0.0106744	NA	7.19531	28.3021	24.0488	0	2.92551	0
WBGene00022462	Y110A7A.15	4.35043	0.00232479	0.252307	9.59375	56.6041	22.1249	0	0.731378	4.21863
WBGene00012499	Y24F12A.4	4.40341	0.0442955	NA	1.19922	25.9436	5.77172	1.27194	0	0
WBGene00007132	pals-27	4.46429	0.0403018	NA	4.79688	49.5286	0	0	0	2.81242
WBGene00016440	gipc-1	4.67499	0.0414995	NA	4.79688	37.7361	0	0	1.46276	0
WBGene00000678	col-104	4.80759	0.000587322	0.12973	10.793	56.6041	19.2391	1.27194	1.46276	0
WBGene00005079	srd-1	4.8265	0.038399	NA	2.39844	4.71701	19.2391	0	0.731378	0
WBGene00010989	R03D7.2	4.86686	0.000853798	0.148259	8.39453	28.3021	67.3367	3.17986	0	0
WBGene00018418	F44E2.4	4.92191	0.0270611	NA	4.79688	7.07552	16.3532	0.635972	0	0
WBGene00000986	dhs-23	4.99642	0.0445696	NA	5.39649	0	24.0488	0	0.731378	0
WBGene00009600	F40G12.5	5.05573	0.0233059	NA	1.79883	21.2266	8.65758	0	0	1.40621
WBGene00001905	his-31	5.32861	0.00108516	0.169658	7.79492	61.3211	19.2391	0	0	2.81242
WBGene00022024	Y64H9A.2	5.38456	0.0482184	NA	1.79883	4.71701	13.4673	0	0	0
WBGene00015335	acdh-6	5.39944	0.000812144	0.148259	8.39453	63.6797	20.201	0	0	2.81242
WBGene00013207	zipt-2.3	5.47768	0.0210205	NA	1.79883	0	39.4401	0	0.731378	0
WBGene00016765	C49C8.1	5.52982	0.0365012	NA	4.19727	2.35851	15.3913	0	0	0
WBGene00012580	Y38E10A.2	5.64842	0.0309053	NA	0.59961	14.151	9.61954	0	0	0
WBGene00014008	ZK596.3	5.66969	0.0490958	NA	2.99805	0	21.163	0	0	0
WBGene00013646	Y105C5B.3	5.69232	0.023613	NA	3.59766	4.71701	16.3532	0	0	0
WBGene00005615	srj-27	5.70143	0.0421915	NA	10.1934	0	14.4293	0	0	0
WBGene00018055	F35F10.5	5.70808	0.0252269	NA	4.19727	2.35851	18.2771	0	0	0
WBGene00045375	C17D12.8	5.71125	0.047938	NA	1.79883	0	23.0869	0	0	0
WBGene00009846	F48F5.2	5.72583	0.0443138	NA	2.99805	0	22.1249	0	0	0
WBGene00303081	T23F2.13	5.73165	0.0470406	NA	2.39844	23.5851	0	0	0	0
WBGene00006276	str-249	5.74598	0.0436836	NA	2.39844	0	23.0869	0	0	0
WBGene00172296	21ur-8767	5.76569	0.0433742	NA	2.99805	23.5851	0	0	0	0
WBGene00235338	C24H12.19	5.76581	0.0434586	NA	1.79883	0	24.0488	0	0	0
WBGene00002051	ifa-3	5.77269	0.0407296	NA	5.39649	21.2266	0	0	0	0
WBGene00011088	kmo-2	5.77809	0.0253101	NA	2.39844	23.5851	0.961954	0	0	0
WBGene00010261	srh-308	5.78212	0.0364352	NA	7.79492	0	18.2771	0	0	0
WBGene00198782	C39F7.7	5.79131	0.0471995	NA	0	2.35851	24.0488	0	0	0
WBGene00195495	K02B9.6	5.79147	0.0412645	NA	0	21.2266	5.77172	0	0	0
WBGene00045475	T07A5.7	5.79329	0.0453012	NA	1.19922	25.9436	0	0	0	0
WBGene00022775	ZK616.5	5.79367	0.0376656	NA	4.19727	0	22.1249	0	0	0
WBGene00012256	lpr-5	5.7982	0.0403963	NA	0	9.43402	17.3152	0	0	0
WBGene00170977	21ur-15284	5.80436	0.0460367	NA	0.59961	0	25.9727	0	0	0
WBGene00020656	T21E12.5	5.82559	0.0409955	NA	1.79883	25.9436	0	0	0	0
WBGene00004104	pqn-13	5.88018	0.0193244	NA	0.59961	9.43402	18.2771	0	0	0
WBGene00020544	fbxb-84	5.88445	0.041896	NA	0.59961	28.3021	0	0	0	0
WBGene00012301	W06D11.3	5.88445	0.041896	NA	0.59961	28.3021	0	0	0	0
WBGene00006122	str-57	5.8916	0.0283967	NA	10.793	0	17.3152	0	0	0
WBGene00195278	F46G11.7	5.90955	0.0140275	NA	1.79883	11.7925	15.3913	0	0	0
WBGene00015796	C15F1.5	5.91215	0.0328668	NA	0	23.5851	5.77172	0	0	0
WBGene00005031	sra-5	5.91302	0.0302373	NA	3.59766	0	25.0108	0	0	0
WBGene00013771	Y113G7C.1	5.91419	0.0365886	NA	1.19922	28.3021	0	0	0	0
WBGene00018771	duox-2	5.91913	0.0319815	NA	3.59766	25.9436	0	0	0	0
WBGene00006077	str-9	5.93281	0.0266142	NA	7.79492	0	21.163	0	0	0
WBGene00271598	Y18D10A.30	5.94912	0.0296666	NA	4.19727	25.9436	0	0	0	0
WBGene00045468	F08A8.8	5.97309	0.0301689	NA	2.39844	28.3021	0	0	0	0
WBGene00016063	delm-2	5.97973	0.02403	NA	7.79492	0	22.1249	0	0	0
WBGene00044991	T25B9.12	5.98411	0.0113066	NA	2.99805	7.07552	20.201	0	0	0
WBGene00172278	21ur-12680	5.99844	0.0342958	NA	0.59961	30.6606	0	0	0	0
WBGene00009117	F25H2.3	6.0017	0.0239048	NA	5.39649	0	25.0108	0	0	0
WBGene00194701	Y23H5B.12	6.00185	0.027767	NA	2.99805	28.3021	0	0	0	0
WBGene00009134	lurp-2	6.0178	0.000887255	NA	9.59375	28.3021	23.0869	0	0	1.40621
WBGene00015089	B0252.5	6.02582	0.0297534	NA	1.19922	30.6606	0	0	0	0
WBGene00010921	fbxb-4	6.03958	0.0246124	NA	2.39844	0	28.8586	0	0	0
WBGene00005277	srh-54	6.05787	0.0238079	NA	4.19727	28.3021	0	0	0	0
WBGene00044201	H39E23.3	6.08029	0.0244291	NA	2.39844	30.6606	0	0	0	0
WBGene00018163	F38A5.6	6.08333	0.0485045	NA	0	33.0191	0	0	0	0
WBGene00013318	Y57G11C.23	6.08333	0.0485045	NA	0	33.0191	0	0	0	0
WBGene00009815	F47B10.4	6.08333	0.0485045	NA	0	33.0191	0	0	0	0
WBGene00008390	D1086.3	6.08719	0.0202775	NA	16.1895	16.5095	0	0	0	0
WBGene00012795	Y43E12A.3	6.10413	0.028229	NA	0.59961	33.0191	0	0	0	0
WBGene00000627	col-50	6.18345	0.0410073	NA	0	35.3776	0	0	0	0
WBGene00195147	F14E5.8	6.18345	0.0410073	NA	0	35.3776	0	0	0	0
WBGene00005439	srh-231	6.27362	0.0163348	NA	2.39844	35.3776	0	0	0	0
WBGene00165431	21ur-9902	6.27712	0.034833	NA	0	37.7361	0	0	0	0
WBGene00020421	chtb-3	6.35615	0.0122422	NA	2.39844	0	36.5542	0	0	0
WBGene00199358	F46H6.10	6.36509	0.0296896	NA	0	40.0946	0	0	0	0
WBGene00016575	C41H7.5	6.40249	0.0138804	NA	1.19922	40.0946	0	0	0	0
WBGene00009402	F35C11.3	6.41635	0.0121605	NA	1.19922	0	39.4401	0	0	0
WBGene00200548	F47C8.6	6.41827	0.0102051	NA	0	14.151	26.9347	0	0	0
WBGene00019989	R09F10.8	6.52478	0.00209127	NA	2.39844	25.9436	16.3532	0	0	0
WBGene00199363	ZK945.13	6.53988	0.00241358	NA	1.79883	33.0191	10.5815	0	0	0
WBGene00196908	F09E5.19	6.54144	0.00723057	NA	0	18.868	25.9727	0	0	0
WBGene00046978	21ur-75	6.56735	0.0186727	NA	0	0	45.2118	0	0	0
WBGene00219940	F39B2.14	6.61922	0.00159088	NA	2.99805	35.3776	9.61954	0	0	0
WBGene00022544	ZC190.10	6.67754	0.00165132	NA	1.19922	21.2266	26.9347	0	0	0
WBGene00006126	str-63	6.69971	0.000647629	NA	8.99414	18.868	22.1249	0	0	0
WBGene00010600	nhr-196	6.81556	0.000861418	NA	1.79883	30.6606	22.1249	0	0	0
WBGene00017849	F27B3.7	6.86835	0.00283485	NA	9.59375	47.1701	0	0	0	0
WBGene00000743	col-170	6.92975	0.00225429	NA	11.9922	47.1701	0	0	0	0
WBGene00005607	srj-19	7.03582	0.00189136	NA	7.19531	56.6041	0	0	0	0
WBGene00197121	F14B6.8	7.28011	0.0010506	0.169401	4.79688	70.7552	0	0	0	0
WBGene00045484	F34D10.9	7.46278	0.000321119	0.0979588	2.39844	82.5477	0.961954	0	0	0
WBGene00015380	C03B1.10	7.88824	0.0436387	0.999087	0.59961	113.208	0	0	0	0

## Sheet: downregulated in adr-2(-)
Genes downregulated in adr-2(-) neural cells compared to wildtype neural cells (Related to figure 1). Genes with decreased expression in L1 adr-2(-) neural cells compared to L1 wildtype neural cells with a p value <0.05 and log2fold change < - 0.5. Expres
Gene ID	Gene	log2FoldChange	pvalue	padj	neural.adr2.rep1	neural.adr2.rep2	neural.adr2.rep3	neural.WT.rep1	neural.WT.rep2	neural.WT.rep3
WBGene00006627	tsp-1	-7.45637	5.08e-06	0.0114767	0	0	0	60.4173	24.1355	22.4993
WBGene00014759	F46A8.1	-6.87902	0.000101711	0.0765344	0	0	0	34.3425	21.9413	15.4683
WBGene00304794	H40L08.9	-6.21656	0.0100942	NA	0	0	0	0	17.5531	28.1242
WBGene00012754	Y41C4A.7	-6.12273	0.000196505	0.0856632	0.59961	0	0	36.2504	14.6276	29.5304
WBGene00003763	nlp-25	-6.10733	0.00371387	NA	0	0	0	26.0748	10.2393	5.62483
WBGene00003601	nhr-2	-6.03552	0.0056526	NA	0	0	0	26.0748	10.9707	2.81242
WBGene00009908	F49H6.5	-5.97885	0.0220388	NA	0	0	0	36.8864	1.46276	0
WBGene00007368	C06B8.2	-5.96473	0.00469481	NA	0	0	0	9.53958	14.6276	14.0621
WBGene00000618	col-41	-5.95261	0.00907003	NA	0	0	0	31.1626	3.65689	2.81242
WBGene00021034	enu-3.4	-5.89305	0.0239916	NA	0	0	0	2.54389	33.6434	0
WBGene00009854	clec-31	-5.89077	0.00860463	NA	0	0	0	24.8029	2.92551	8.43725
WBGene00195067	C04C3.9	-5.88275	0.0200272	NA	0	0	0	24.1669	11.702	0
WBGene00008560	pho-13	-5.8298	0.0264009	NA	0	0	0	3.17986	31.4492	0
WBGene00007097	B0024.4	-5.82594	0.0259517	NA	0	0	0	3.81583	30.7179	0
WBGene00014991	ZK829.12	-5.81404	0.0256803	NA	0	0	0	0	19.0158	15.4683
WBGene00005649	srp-8	-5.58952	0.0376414	NA	0	0	0	9.53958	19.7472	0
WBGene00005764	srw-17	-5.57545	0.0223641	NA	0	0	0	1.90792	3.65689	23.9055
WBGene00219436	C49H3.16	-5.53514	0.0280859	NA	0	0	0	1.90792	1.46276	25.3118
WBGene00010574	K04H4.5	-5.53243	0.045096	NA	0	0	0	18.4432	0	9.84346
WBGene00200155	R13.9	-5.52986	0.0178152	NA	0	0	0	7.63166	8.04515	12.6559
WBGene00012214	W02D9.8	-5.52346	0.0479866	NA	0	0	0	4.4518	0	23.9055
WBGene00011852	clec-26	-5.51767	0.0244035	NA	0	0	0	13.9914	12.4334	1.40621
WBGene00220159	Y44A6C.3	-5.48816	0.0226428	NA	0	0	0	5.72375	3.65689	18.2807
WBGene00005408	srh-195	-5.34935	0.0306044	NA	0	0	0	10.8115	2.92551	11.2497
WBGene00304790	ZC53.22	-5.34164	0.0016642	0.204171	1.19922	0	0	49.6058	15.3589	7.03104
WBGene00255605	T23B3.8	-5.25736	0.0394519	NA	0	0	0	1.90792	11.702	9.84346
WBGene00255600	F54H5.14	-5.21601	0.0108021	NA	0	2.35851	0	15.2633	29.9865	1.40621
WBGene00013874	cest-2.2	-5.21546	0.0388283	NA	0	0	0	8.26763	8.77653	5.62483
WBGene00010180	nhr-192	-5.17887	0.0109405	NA	0.59961	0	0	4.4518	5.11964	32.3428
WBGene00011140	R08B4.4	-5.17298	0.0221954	NA	0.59961	0	0	24.8029	16.0903	0
WBGene00021172	Y8A9A.3	-5.15124	0.0470848	NA	0	0	0	2.54389	8.04515	11.2497
WBGene00014136	ZK896.5	-5.14274	0.00352026	NA	1.19922	0	0	21.623	36.5689	4.21863
WBGene00009820	F47B10.9	-5.12682	0.00215974	NA	1.19922	0	0	19.0792	29.2551	14.0621
WBGene00020972	trpl-2	-5.09963	0.0120056	NA	1.19922	0	0	37.5223	21.9413	0
WBGene00009751	F46A8.8	-5.06656	0.0115553	NA	0.59961	0	0	5.08777	12.4334	21.0931
WBGene00022487	fbxa-21	-5.02619	0.000961289	0.159229	1.79883	0	0	13.9914	37.3003	29.5304
WBGene00018698	vha-18	-5.00298	0.000525075	0.128837	1.19922	0	0.961954	15.2633	16.8217	54.8421
WBGene00017027	D1044.1	-4.95711	0.0347057	NA	0.59961	0	0	19.0792	16.0903	0
WBGene00000612	col-35	-4.9402	0.0155036	NA	0.59961	0	0	7.63166	8.04515	19.6869
WBGene00194815	Y43F8B.23	-4.89115	0.0436197	NA	0.59961	0	0	5.08777	28.5237	0
WBGene00220106	T28B8.11	-4.87651	0.0414454	NA	0.59961	0	0	22.259	10.9707	0
WBGene00015532	C06E4.3	-4.81874	0.0199047	NA	0.59961	0	0	10.1755	9.50791	12.6559
WBGene00235352	ZK250.13	-4.8025	0.000235276	0.0856632	5.39649	0	0	62.3252	111.901	7.03104
WBGene00007842	C31E10.1	-4.71322	0.026264	NA	0.59961	0	0	12.0835	8.04515	9.84346
WBGene00013929	clec-93	-4.6955	0.028171	NA	0.59961	0	0	6.99569	7.31378	15.4683
WBGene00015550	C06G3.4	-4.65996	0.00521335	NA	1.79883	0	0	10.8115	13.1648	37.9676
WBGene00001539	gcy-13	-4.65952	0.0295754	NA	0.59961	0	0	8.90361	8.77653	11.2497
WBGene00016421	cdc-7	-4.64806	0.0402136	NA	0.59961	0	0	10.1755	16.8217	1.40621
WBGene00015518	C06E1.1	-4.64244	0.0325316	NA	0.59961	0	0	8.90361	13.8962	5.62483
WBGene00008091	C44F1.1	-4.63096	0.0362899	NA	0	2.35851	0	13.3554	1.46276	16.8745
WBGene00022709	ZK354.8	-4.61872	0.0385587	NA	0.59961	0	0	14.6274	2.19413	11.2497
WBGene00011321	fil-1	-4.53605	0.00172177	0.206741	5.9961	0	0	87.1281	73.1378	1.40621
WBGene00017703	F22E5.1	-4.49439	0.0298648	NA	1.79883	0	0	39.4303	13.1648	0
WBGene00006628	tsp-2	-4.48917	0.000162016	0.0831217	5.39649	0	0	69.9569	40.2258	39.3738
WBGene00017726	F22H10.2	-4.48292	0.00171369	0.206741	1.79883	2.35851	0	7.63166	47.5395	30.9366
WBGene00206522	F14D2.19	-4.46756	0.00678689	0.45061	18.5879	25.9436	54.8314	1679.6	517.084	2.81242
WBGene00016091	nhr-30	-4.42866	0.0050644	NA	2.39844	0	0	13.3554	19.7472	33.749
WBGene00008239	fshr-1	-4.35464	4.1e-05	0.0513677	8.99414	0	0	77.5886	74.6005	67.498
WBGene00021530	Y41G9A.6	-4.34088	0.026872	NA	1.19922	0	0	13.9914	10.2393	11.2497
WBGene00044807	T19H5.6	-4.29374	0.0197375	NA	1.79883	0	0	14.6274	27.7923	4.21863
WBGene00271605	H05L14.3	-4.26503	0.037247	NA	2.39844	0	0	22.895	0	33.749
WBGene00020943	W02D7.8	-4.25329	0.0337408	NA	2.39844	0	0	22.259	33.6434	0
WBGene00019213	H20E11.1	-4.24185	0.0110081	0.569949	5.39649	0	0	47.0619	69.4809	0
WBGene00045337	M01B2.12	-4.20671	0.0435502	NA	1.19922	0	0	3.17986	9.50791	19.6869
WBGene00014034	ZK643.2	-4.16614	0.0434013	NA	1.19922	0	0	10.8115	5.11964	15.4683
WBGene00013763	Y113G7B.14	-4.1256	0.0274946	NA	2.39844	0	0	1.90792	40.2258	9.84346
WBGene00044373	C17F4.11	-4.09415	0.0367323	NA	2.99805	0	0	24.1669	35.8375	0
WBGene00303398	F46H5.11	-4.03015	0.0252751	NA	2.39844	0	0	6.35972	8.04515	35.1552
WBGene00020492	T13G4.5	-4.01497	0.0348746	NA	1.79883	0	0	8.90361	7.31378	22.4993
WBGene00000558	cnc-4	-3.98865	0.0238018	NA	2.99805	0	0	28.6187	2.19413	26.718
WBGene00023066	F53F10.7	-3.9763	0.0255051	NA	2.39844	0	0	27.9828	8.04515	11.2497
WBGene00019404	K05B2.4	-3.96831	0.00885153	0.507143	6.5957	0	0	1.90792	38.0316	78.7477
WBGene00021052	W06A11.1	-3.96674	0.0362397	NA	2.99805	0	0	0.635972	14.6276	40.78
WBGene00017418	F13B6.3	-3.95602	0.000676647	0.137805	54.5645	139.152	31.7445	2208.73	1170.94	98.4346
WBGene00000711	col-138	-3.91893	0.0102215	NA	3.59766	0	0	21.623	18.2844	26.718
WBGene00008309	nhr-170	-3.90893	0.0211345	NA	2.99805	0	0	29.2547	18.2844	7.03104
WBGene00045245	ttr-34	-3.8973	0.0329234	NA	1.79883	2.35851	0	33.0705	24.8668	0
WBGene00044681	T24C4.8	-3.86316	0.0467503	NA	3.59766	0	0	22.259	38.0316	0
WBGene00010688	srz-12	-3.84507	0.0140182	NA	3.59766	0	0	22.259	26.3296	14.0621
WBGene00004878	smf-3	-3.83268	0.00722374	0.465648	0.59961	0	4.80977	33.0705	43.8827	5.62483
WBGene00018540	btb-21	-3.82109	0.0251047	NA	3.59766	0	0	9.53958	5.11964	46.4049
WBGene00007885	ugt-21	-3.81934	0.0160737	0.670781	4.79688	0	0	3.81583	21.2099	54.8421
WBGene00016767	C49C8.3	-3.77705	0.0153356	0.655655	4.19727	0	0	41.3382	11.702	15.4683
WBGene00012013	ugt-54	-3.76678	0.000418432	0.113687	11.3926	2.35851	0	87.1281	86.3025	29.5304
WBGene00007964	cyp-25A2	-3.75519	0.0139521	0.640941	4.19727	0	0	14.6274	33.6434	19.6869
WBGene00006014	srx-123	-3.72728	0.020912	NA	3.59766	0	0	27.3468	13.1648	16.8745
WBGene00020015	nhr-210	-3.67766	0.0163676	0.670781	4.79688	0	0	28.6187	35.1061	8.43725
WBGene00016759	C49A9.5	-3.66948	0.00374718	0.317051	11.9922	0	0	43.8821	109.707	16.8745
WBGene00008440	DY3.8	-3.64954	0.0487242	NA	1.19922	0	0.961954	15.2633	13.1648	4.21863
WBGene00008553	F07C6.2	-3.61109	0.026669	NA	1.79883	2.35851	0	7.63166	27.061	12.6559
WBGene00008199	C49C3.9	-3.60614	0.00177391	0.208564	17.9883	0	0	40.0662	138.962	61.8732
WBGene00009515	clec-170	-3.59666	0.0345385	NA	3.59766	0	0	8.90361	10.9707	32.3428
WBGene00018375	F43C9.1	-3.5906	0.0232177	NA	4.19727	0	0	12.7194	27.7923	19.6869
WBGene00017417	F13B6.2	-3.58657	0.0416165	0.98475	6.5957	0	0	47.6979	40.2258	0
WBGene00004030	pin-2	-3.58407	0.0033329	0.307453	5.9961	2.35851	0	48.3339	38.0316	19.6869
WBGene00018939	fbxa-190	-3.5464	0.0386174	NA	3.59766	0	0	6.35972	22.6727	21.0931
WBGene00008599	F09A5.2	-3.5375	0.00275021	0.269928	8.39453	2.35851	0	17.8072	67.2867	49.2173
WBGene00009991	F53F4.8	-3.52453	0.0293364	NA	1.79883	0	1.92391	3.81583	30.7179	14.0621
WBGene00020795	T25D1.3	-3.50461	0.0316478	NA	4.19727	0	0	20.9871	8.77653	26.718
WBGene00005204	srg-47	-3.50019	0.0457035	NA	3.59766	0	0	24.8029	5.11964	18.2807
WBGene00000080	adr-2	-3.45453	0.00057895	0.12973	1.79883	0	14.4293	62.9612	73.8691	52.0297
WBGene00022346	pals-17	-3.4456	0.018849	0.697538	7.19531	0	0	21.623	57.7788	9.84346
WBGene00012442	Y15E3A.3	-3.43731	0.0149773	0.650412	8.39453	0	0	9.53958	32.1806	61.8732
WBGene00005187	srg-30	-3.4005	0.0495685	NA	3.59766	0	0	10.8115	16.0903	18.2807
WBGene00022085	Y69A2AR.14	-3.34631	0.0290321	0.879561	7.19531	0	0	4.4518	36.5689	42.1863
WBGene00008712	F11E6.9	-3.34105	0.0177305	0.676132	8.99414	0	0	67.413	15.3589	19.6869
WBGene00020981	W03D2.6	-3.32015	0.00123456	0.17424	10.1934	0	4.80977	82.0404	65.824	18.2807
WBGene00001069	dpy-7	-3.27873	0.0139693	0.640941	5.39649	0	0.961954	26.7108	21.2099	23.9055
WBGene00011430	T04C12.8	-3.27775	0.030188	0.89046	6.5957	0	0	10.1755	22.6727	40.78
WBGene00010747	K10D11.3	-3.25906	0.0425241	NA	5.39649	0	0	20.9871	29.9865	8.43725
WBGene00016762	ugt-24	-3.25299	0.00666767	0.445313	8.39453	2.35851	0	36.2504	46.8082	26.718
WBGene00219216	K08D10.14	-3.23234	0.0137642	0.640941	14.9902	0	0	43.8821	95.8105	14.0621
WBGene00019742	nhr-202	-3.23037	0.0281557	0.861227	9.59375	0	0	69.3209	23.4041	7.03104
WBGene00002088	ins-5	-3.21853	0.0146511	0.644522	13.791	0	0	79.4965	13.8962	47.8111
WBGene00044468	Y69A2AL.2	-3.2009	0.00630049	0.43362	14.9902	4.71701	0	110.659	67.2867	9.84346
WBGene00018730	F53A9.7	-3.17651	5.03e-06	0.0114767	68.3555	23.5851	30.7825	651.235	414.691	61.8732
WBGene00003957	pcp-2	-3.1763	0.000289358	0.0979588	16.1895	0	23.0869	39.4303	232.578	102.653
WBGene00001644	gly-19	-3.12653	0.0336565	0.931837	8.99414	0	0	22.895	54.8533	9.84346
WBGene00016431	C35A11.4	-3.12555	0.00897385	0.508197	4.19727	9.43402	0	37.5223	53.3906	16.8745
WBGene00020760	T24C4.4	-3.11776	0.0129681	0.617598	3.59766	0	8.65758	5.08777	32.1806	77.3415
WBGene00016242	C30A5.10	-3.10466	0.0372518	NA	4.19727	0	0.961954	13.9914	21.9413	15.4683
WBGene00017957	F31F4.1	-3.09752	0.0192112	0.70402	16.7891	0	0	47.6979	95.0791	12.6559
WBGene00015597	fbxa-162	-3.03526	0.0499911	NA	6.5957	0	0	15.2633	21.2099	25.3118
WBGene00001752	gst-4	-3.02584	0.0478639	0.999882	3.59766	4.71701	0	15.2633	46.0768	2.81242
WBGene00022486	fbxa-61	-2.98935	0.0389613	0.958085	6.5957	2.35851	0	31.1626	38.763	4.21863
WBGene00018907	F55G1.15	-2.97867	0.0343002	0.931837	10.793	0	0	41.3382	38.763	14.0621
WBGene00017977	F32B5.3	-2.97303	0.0459824	0.999882	8.39453	0	0	31.1626	29.9865	12.6559
WBGene00005833	srw-86	-2.97179	0.00753939	0.478073	15.5898	18.868	0	122.107	133.111	8.43725
WBGene00045338	M01B2.13	-2.94869	0.0302158	0.89046	12.5918	0	0	32.4346	54.8533	19.6869
WBGene00023485	ttr-49	-2.94293	0.00211412	0.234977	13.1914	2.35851	2.88586	40.0662	73.8691	39.3738
WBGene00010899	M28.8	-2.94286	0.0337548	0.931837	7.19531	2.35851	0	24.8029	43.8827	8.43725
WBGene00044761	pals-19	-2.93726	0.0400828	0.971782	12.5918	0	0.961954	46.4259	64.3612	1.40621
WBGene00004246	puf-10	-2.92069	0.0486922	0.999882	8.39453	0	0	19.7151	29.2551	22.4993
WBGene00011464	T05B9.1	-2.91285	0.00881194	0.507143	10.1934	4.71701	0.961954	40.7022	69.4809	12.6559
WBGene00000172	aqp-4	-2.91248	0.00110206	0.169658	19.7871	28.3021	0	109.387	144.081	97.0284
WBGene00194769	Y32B12C.5	-2.91031	0.0326168	0.918069	22.7852	0	0	56.6015	117.752	7.03104
WBGene00004191	prx-1	-2.90927	0.0468795	0.999882	8.99414	0	0	20.9871	19.7472	35.1552
WBGene00010238	F58B4.5	-2.90529	0.0050766	0.384561	34.1777	0	1.92391	77.5886	156.515	53.4359
WBGene00008595	clec-56	-2.90356	0.0107766	0.560534	26.3828	2.35851	0	71.8648	127.991	26.718
WBGene00044291	C25F9.10	-2.87762	0.0363003	0.944059	8.39453	2.35851	0	33.7065	42.4199	7.03104
WBGene00016425	C34H4.2	-2.87406	0.0104734	0.557607	16.7891	4.71701	0	23.531	87.7653	53.4359
WBGene00014138	clec-186	-2.86414	0.000423039	0.113687	17.3887	0	15.3913	73.1368	76.7946	108.278
WBGene00010850	M04C3.1	-2.85753	0.00385181	0.317051	16.1895	4.71701	0.961954	38.7943	76.0633	52.0297
WBGene00001754	gst-6	-2.84997	0.000306042	0.0979588	33.5781	2.35851	19.2391	98.5756	255.982	63.2794
WBGene00017964	F31F7.1	-2.84819	0.0012455	0.17424	42.5723	40.0946	0	263.292	222.339	104.059
WBGene00010296	dgat-2	-2.83131	0.0143913	0.641005	4.79688	2.35851	6.73367	5.08777	46.0768	52.0297
WBGene00003943	pbo-4	-2.81174	0.001274	0.17424	34.1777	0	38.4781	141.186	337.896	47.8111
WBGene00011212	R10E8.6	-2.79852	0.0489444	0.999882	20.9863	0	0	55.9655	94.3477	4.21863
WBGene00001606	gln-5	-2.78752	0.0320985	0.912583	7.19531	0	3.84781	59.1454	8.77653	15.4683
WBGene00012251	clec-49	-2.73745	0.00495557	0.3805	16.1895	0	13.4673	102.391	89.2281	18.2807
WBGene00008123	ent-6	-2.73492	0.0159813	0.670781	13.791	0	1.92391	42.6101	38.0316	35.1552
WBGene00007331	pho-11	-2.7126	0.000823266	0.148259	42.5723	58.9626	21.163	405.75	373.734	15.4683
WBGene00012101	zip-10	-2.69751	0.024349	0.805944	8.39453	2.35851	0.961954	19.0792	38.0316	23.9055
WBGene00019272	H42K12.3	-2.69607	0.0406548	0.975388	2.99805	7.07552	0.961954	22.259	5.85102	37.9676
WBGene00003813	nrf-6	-2.69442	0.00902693	0.508197	33.5781	2.35851	1.92391	59.1454	167.485	30.9366
WBGene00020725	cnp-3	-2.68352	0.00212347	0.234977	10.1934	0	28.8586	55.9655	108.975	98.4346
WBGene00005934	srx-43	-2.68205	0.0455064	0.999882	15.5898	0	0	37.5223	29.2551	42.1863
WBGene00008425	D2045.8	-2.68143	0.0253138	0.820651	15.5898	2.35851	0	48.3339	46.0768	28.1242
WBGene00000977	dhs-14	-2.67768	0.00666187	0.445313	9.59375	0	11.5434	53.4216	66.5554	25.3118
WBGene00002142	inx-20	-2.67485	0.0475565	0.999882	4.79688	16.5095	0	92.2159	31.4492	2.81242
WBGene00016424	C34H4.1	-2.66757	0.0126924	0.609615	5.9961	0	20.201	97.3037	62.1671	14.0621
WBGene00009686	ent-4	-2.65668	0.0026294	0.264982	7.19531	2.35851	12.5054	47.6979	60.7043	37.9676
WBGene00023069	rncs-1	-2.65076	1.6e-07	0.00180438	194.873	84.9062	46.1738	910.712	578.52	576.546
WBGene00007154	dhc-3	-2.64814	0.0435435	0.999087	17.9883	0	0	34.9784	47.5395	39.3738
WBGene00000799	crn-6	-2.64799	0.00761958	0.480064	13.1914	2.35851	5.77172	38.7943	84.8398	18.2807
WBGene00020577	T19D12.2	-2.64162	0.016165	0.670781	47.9688	0	0.961954	118.927	147.738	52.0297
WBGene00011487	T05E12.6	-2.62262	0.0385134	0.958085	31.1797	2.35851	0	21.623	174.799	18.2807
WBGene00010660	K08D8.6	-2.61896	8.97e-05	0.0765344	20.3867	7.07552	19.2391	69.3209	132.379	98.4346
WBGene00014666	C05D12.3	-2.58901	0.00721952	0.465648	23.3848	0	10.5815	24.8029	108.975	84.3725
WBGene00017257	F08F1.3	-2.58402	0.0358315	0.936181	7.79492	0	3.84781	25.4389	37.3003	14.0621
WBGene00043702	Y54G2A.7	-2.57707	0.0215695	0.748379	4.79688	0	10.5815	33.7065	44.614	19.6869
WBGene00022858	ZK1193.2	-2.5738	0.0406172	0.975388	17.9883	0	0.961954	12.7194	51.9278	57.6546
WBGene00003518	nac-2	-2.54779	0.0388369	0.958085	11.3926	4.71701	0	28.6187	18.2844	50.6235
WBGene00044607	spp-25	-2.54719	0.0382563	0.956575	12.5918	4.71701	0	59.7813	23.4041	21.0931
WBGene00002043	hyl-1	-2.5466	0.00454359	0.361152	13.1914	23.5851	0.961954	63.5972	62.1671	84.3725
WBGene00010628	ceeh-2	-2.53774	0.0272764	0.856323	16.7891	4.71701	0	27.3468	48.2709	54.8421
WBGene00017322	clec-160	-2.53374	0.032599	0.918069	3.59766	18.868	0	48.9698	41.6885	26.718
WBGene00016555	math-20	-2.53062	0.0195346	0.706689	5.39649	0	19.2391	22.259	94.3477	32.3428
WBGene00000783	cpr-3	-2.52573	0.017297	0.676132	2.99805	0	26.9347	69.3209	75.3319	33.749
WBGene00007414	C07E3.3	-2.51092	0.000419971	0.113687	59.961	47.1701	14.4293	402.57	233.309	54.8421
WBGene00017641	csr-1	-2.48001	0.00256422	0.260742	34.1777	9.43402	7.69563	148.817	115.558	30.9366
WBGene00015605	C08E3.13	-2.44353	0.000597676	0.12973	89.9414	37.7361	54.8314	419.741	541.951	39.3738
WBGene00011397	T03E6.8	-2.38381	0.0422719	0.990747	26.9824	2.35851	0	54.0576	71.675	35.1552
WBGene00022200	fard-1	-2.36779	0.000498298	0.127825	68.3555	14.151	65.4128	323.074	384.705	70.3104
WBGene00019738	clec-265	-2.36221	4.81e-07	0.00271539	100.734	37.7361	63.4889	357.416	437.364	265.773
WBGene00019957	R08E3.1	-2.35217	6.81e-05	0.0699007	76.75	16.5095	75.9943	176.164	463.693	244.68
WBGene00019605	K10B2.2	-2.35024	0.000699042	0.137805	24.584	4.71701	23.0869	87.7641	82.6457	111.09
WBGene00015701	C11D2.3	-2.32896	0.0119218	0.582519	12.5918	0	19.2391	39.4303	61.4357	68.9042
WBGene00011521	T06C12.14	-2.3233	0.0180213	0.677227	11.9922	16.5095	28.8586	223.226	5.85102	57.6546
WBGene00004193	prx-3	-2.32278	0.0193361	0.70402	8.99414	2.35851	6.73367	30.5266	27.7923	37.9676
WBGene00010977	R02D5.3	-2.32196	0.00621523	0.433033	11.9922	2.35851	19.2391	65.5051	73.8691	36.5614
WBGene00007605	asp-10	-2.32008	0.0091201	0.509597	24.584	11.7925	1.92391	81.4044	47.5395	66.0918
WBGene00012947	Y47H9C.1	-2.30764	0.0251669	0.820651	11.3926	0	17.3152	42.6101	87.0339	19.6869
WBGene00010340	slcf-1	-2.29569	0.0143946	0.641005	18.5879	0	14.4293	43.8821	86.3025	42.1863
WBGene00010657	K08D8.3	-2.2706	0.0166403	0.670781	13.791	4.71701	6.73367	17.8072	65.824	43.5925
WBGene00021060	dct-11	-2.2648	0.00607285	0.432242	37.1758	2.35851	13.4673	126.558	87.7653	53.4359
WBGene00004198	prx-13	-2.25123	0.00659764	0.445313	14.9902	11.7925	6.73367	34.3425	84.8398	40.78
WBGene00016724	C46H3.1	-2.24429	0.0118822	0.582519	41.3731	0	23.0869	111.931	42.4199	164.526
WBGene00021895	clec-84	-2.23623	0.0253893	0.820651	28.1816	23.5851	23.0869	106.843	244.28	1.40621
WBGene00021325	nspg-13	-2.23046	0.000135701	0.0782362	197.272	28.3021	102.929	583.822	702.122	278.429
WBGene00008936	F18E2.1	-2.22294	0.0177111	0.676132	18.5879	2.35851	25.0108	25.4389	158.709	37.9676
WBGene00044221	F41G3.18	-2.21127	0.0215254	0.748379	10.793	0	18.2771	48.3339	51.9278	42.1863
WBGene00003959	pcp-4	-2.21051	0.000132191	0.0782362	57.5625	77.8307	82.728	449.632	464.425	89.9974
WBGene00015047	faah-1	-2.20374	0.00141385	0.181343	132.514	160.378	31.7445	733.275	667.016	85.7787
WBGene00021635	Y47G6A.5	-2.2013	0.000349174	0.103714	35.9766	21.2266	16.3532	126.558	140.424	75.9353
WBGene00008584	irg-4	-2.19659	0.0114621	0.579614	15.5898	0	42.326	75.6806	89.9594	109.684
WBGene00018992	trpl-1	-2.19536	0.034757	0.931837	7.79492	0	20.201	55.9655	55.5847	22.4993
WBGene00021879	clec-83	-2.19427	0.000151087	0.0812056	43.7715	33.0191	56.7553	146.274	361.3	108.278
WBGene00000713	col-140	-2.19386	0.0405434	0.975388	10.793	7.07552	1.92391	46.4259	26.3296	18.2807
WBGene00019273	H43E16.1	-2.17495	0.00186604	0.216428	27.582	23.5851	21.163	64.8691	208.443	53.4359
WBGene00013080	Y51A2D.13	-2.17428	7.61e-05	0.0715518	64.1582	49.5286	59.6411	434.369	242.086	108.278
WBGene00016542	C39H7.4	-2.17147	0.000113393	0.0782362	96.5371	33.0191	128.902	413.382	587.296	178.588
WBGene00012968	Y48A6B.7	-2.16648	0.000595611	0.12973	103.732	58.9626	37.5162	384.127	441.021	77.3415
WBGene00017591	nspg-10	-2.14639	0.00055994	0.12973	309.998	40.0946	225.097	824.855	1413.02	327.647
WBGene00018760	irg-3	-2.14152	0.0356477	0.933539	23.9844	0	18.2771	96.0317	84.1084	14.0621
WBGene00007557	C14A4.6	-2.13555	0.0180462	0.677227	4.79688	4.71701	32.7064	50.2418	88.4967	50.6235
WBGene00017574	pxmp-4	-2.13521	0.00616164	0.432242	32.9785	23.5851	3.84781	85.2202	112.632	67.498
WBGene00011801	T16G1.7	-2.13046	0.00383154	0.317051	37.1758	9.43402	20.201	102.391	157.246	42.1863
WBGene00007807	C29F3.7	-2.13046	0.000693713	0.137805	32.3789	28.3021	58.6792	61.6893	227.458	239.055
WBGene00015409	C03H5.7	-2.11377	0.021549	0.748379	70.1543	0	17.3152	218.138	65.824	106.872
WBGene00021518	hpo-6	-2.10744	0.0261444	0.835955	28.7813	61.3211	0.961954	117.019	227.458	37.9676
WBGene00016061	hpo-15	-2.09748	1.64e-06	0.00615748	111.527	122.642	127.94	767.618	498.068	279.836
WBGene00003841	ocr-4	-2.08742	0.0274325	0.856323	67.1563	0	23.0869	34.3425	143.35	217.962
WBGene00012253	clec-50	-2.08238	0.000138631	0.0782362	309.399	110.85	162.57	1120.58	1103.65	257.336
WBGene00019368	txt-4	-2.07994	0.0276487	0.856323	15.5898	14.151	15.3913	80.1324	104.587	5.62483
WBGene00007112	B0035.13	-2.07723	0.00790697	0.487392	67.7559	30.6606	57.7172	345.333	301.328	16.8745
WBGene00018237	drd-2	-2.07143	0.000464804	0.122006	712.936	290.096	719.541	2164.85	4593.78	492.173
WBGene00018731	F53A9.8	-2.06898	0.00239187	0.252309	300.404	226.417	165.456	1858.31	958.836	87.1849
WBGene00044280	W02A2.9	-2.06169	0.0039228	0.318537	36.5762	4.71701	37.5162	151.361	119.215	70.3104
WBGene00021587	clec-76	-2.06144	0.00135243	0.177499	61.1602	40.0946	33.6684	265.836	248.668	50.6235
WBGene00009347	F32H5.1	-2.05491	0.0313933	0.899331	31.1797	0	16.3532	92.8519	85.5712	28.1242
WBGene00001666	gpa-4	-2.05395	0.0306526	0.89169	18.5879	0	26.9347	84.5842	27.061	85.7787
WBGene00018984	F56F10.1	-2.05246	0.00255144	0.260742	75.5508	7.07552	88.4997	179.344	376.659	168.745
WBGene00021814	mfsd-8	-2.04989	0.0414484	0.982832	23.9844	0	16.3532	20.9871	100.93	53.4359
WBGene00011030	nsph-1.2	-2.01082	0.0433994	0.999087	29.3809	28.3021	0	83.3123	97.2732	49.2173
WBGene00018729	F53A9.6	-2.00629	6.37e-06	0.0119889	163.094	186.322	162.57	859.834	889.355	300.929
WBGene00013104	Y51H4A.8	-2.00191	0.0175986	0.676132	50.3672	139.152	40.402	557.747	339.359	12.6559
WBGene00000302	cav-2	-1.9934	0.0102232	0.546869	29.3809	9.43402	11.5434	46.4259	107.512	53.4359
WBGene00012018	T25C12.3	-1.991	0.000189688	0.0856632	378.953	141.51	431.917	1056.99	2240.94	502.016
WBGene00013118	Y51H4A.24	-1.99092	0.0135498	0.634591	50.9668	14.151	9.61954	140.55	129.454	33.749
WBGene00045212	Y110A7A.21	-1.98421	0.0324887	0.918069	16.1895	0	24.0488	65.5051	56.3161	44.9987
WBGene00013035	Y49E10.16	-1.98242	0.0343666	0.931837	61.1602	0	18.2771	135.462	147.738	40.78
WBGene00017567	F18E3.11	-1.975	0.049603	0.999882	31.7793	0	7.69563	62.9612	39.4944	61.8732
WBGene00015389	scav-1	-1.96293	0.000524365	0.128837	65.3574	51.8871	41.364	288.731	247.937	81.5601
WBGene00008495	F01D5.5	-1.96214	0.000212528	0.0856632	71.3535	75.4722	49.0596	213.687	415.422	129.371
WBGene00004979	sph-1	-1.95722	0.0242682	0.805944	22.7852	4.71701	7.69563	54.0576	46.0768	43.5925
WBGene00013594	Y87G2A.2	-1.94815	0.0174036	0.676132	46.1699	0	46.1738	144.366	88.4967	134.996
WBGene00000784	cpr-4	-1.94507	0.00238244	0.252309	475.49	205.19	123.13	1811.88	1096.33	192.651
WBGene00006636	tsp-10	-1.93977	0.0041115	0.331475	50.3672	37.7361	17.3152	141.186	212.099	50.6235
WBGene00044696	F52E1.14	-1.93579	0.00194741	0.222024	84.5449	23.5851	42.326	189.52	308.641	88.5911
WBGene00001795	gtl-1	-1.93419	0.0227983	0.770432	35.377	2.35851	30.7825	104.935	134.573	30.9366
WBGene00016004	C18H9.6	-1.9312	0.0171114	0.676132	32.9785	2.35851	33.6684	68.685	147.738	56.2483
WBGene00010540	K03H1.5	-1.92618	0.0231224	0.776732	23.3848	2.35851	47.1357	40.7022	155.783	88.5911
WBGene00017969	F32A5.3	-1.91804	0.0118276	0.582519	30.5801	4.71701	68.2987	78.8605	213.562	108.278
WBGene00009434	F35E12.10	-1.91054	0.0346149	0.931837	27.582	0	21.163	76.9526	67.2867	47.8111
WBGene00002087	ins-4	-1.96071	0.0499123	NA	24.2078	0	24.9792	53.1689	47.6707	112.783
WBGene00009369	F33H2.6	-1.90874	0.0210661	0.743041	20.3867	4.71701	13.4673	38.7943	66.5554	46.4049
WBGene00007394	C06H5.6	-1.88426	0.0227486	0.770432	10.793	7.07552	28.8586	57.8734	85.5712	32.3428
WBGene00010070	nep-17	-1.88229	1.21e-05	0.019586	976.164	1009.44	1494.88	5254.4	5827.62	1749.32
WBGene00007867	C32H11.4	-1.88092	0.00832607	0.492023	54.5645	9.43402	185.657	316.078	202.592	412.019
WBGene00003585	ndx-8	-1.87764	0.0423695	0.990747	11.9922	16.5095	4.80977	17.8072	49.7337	52.0297
WBGene00003828	nuc-1	-1.87366	0.0030366	0.290459	98.9356	28.3021	123.13	469.983	360.569	97.0284
WBGene00021340	Y34F4.5	-1.87149	0.0458774	0.999882	44.3711	0	17.3152	65.5051	122.871	46.4049
WBGene00010904	ugt-62	-1.85405	0.00819353	0.48754	23.9844	9.43402	53.8694	64.2332	130.185	129.371
WBGene00022721	ugtp-1	-1.84093	0.0143104	0.641005	32.3789	7.07552	20.201	63.5972	108.975	49.2173
WBGene00011936	pgrn-1	-1.83435	0.0016364	0.202968	54.5645	70.7552	51.9455	202.875	347.404	75.9353
WBGene00018374	tag-343	-1.83256	0.0101153	0.543672	67.1563	44.8116	10.5815	153.905	217.95	64.6856
WBGene00020158	T02C5.1	-1.8307	4.76e-05	0.0537397	83.9453	129.718	105.815	370.136	536.1	219.369
WBGene00020494	T13G4.7	-1.82162	0.0170658	0.676132	95.9375	4.71701	58.6792	237.853	75.3319	262.961
WBGene00015823	C16B8.3	-1.80667	0.00187915	0.216428	150.502	66.0382	245.298	609.897	840.353	174.37
WBGene00016721	C46G7.1	-1.80177	0.000612249	0.130386	218.258	63.6797	178.923	602.265	767.215	251.711
WBGene00015913	C17F4.7	-1.79873	0.00128688	0.17424	272.822	268.87	120.244	1130.76	965.418	201.088
WBGene00016845	C50F7.5	-1.79171	0.00237175	0.252309	124.719	33.0191	138.521	592.726	266.221	178.588
WBGene00015933	C17H12.8	-1.78804	0.00513187	0.386156	65.957	18.868	23.0869	99.2116	171.142	112.497
WBGene00002137	inx-15	-1.78765	0.000944381	0.159093	67.7559	54.2456	56.7553	219.41	307.179	91.4036
WBGene00017427	acp-5	-1.78615	0.00980842	0.529701	18.5879	18.868	20.201	78.2245	80.4515	39.3738
WBGene00016190	rcs-1	-1.77561	0.0165937	0.670781	22.1856	14.151	52.9074	59.7813	190.89	59.0608
WBGene00022196	gpa-17	-1.77309	0.0123547	0.601065	30.5801	87.2647	21.163	146.274	261.833	53.4359
WBGene00019617	K10C2.1	-1.77177	0.000315208	0.0979588	222.455	183.963	330.912	385.399	1499.32	638.419
WBGene00021768	Y51F10.7	-1.77054	0.0172999	0.676132	114.525	4.71701	90.4236	219.41	381.048	126.559
WBGene00000178	aqp-10	-1.76999	0.00348843	0.311999	103.133	42.4531	33.6684	242.941	282.312	92.8098
WBGene00003702	nhr-112	-1.75538	0.0134523	0.632651	40.1738	21.2266	16.3532	145.002	75.3319	44.9987
WBGene00013198	Y54E5A.2	-1.74507	0.0216153	0.748379	25.7832	18.868	8.65758	61.0533	40.2258	78.7477
WBGene00000903	daf-7	-1.74429	0.000718215	0.137805	1075.7	693.401	688.759	4811.76	756.244	2671.8
WBGene00044296	F10C1.9	-1.73329	0.00873626	0.505672	56.9629	37.7361	21.163	116.383	213.562	56.2483
WBGene00006623	try-5	-1.73274	0.0347172	0.931837	26.9824	2.35851	26.9347	46.4259	73.1378	75.9353
WBGene00001774	gst-26	-1.72588	0.0388614	0.958085	74.9512	49.5286	2.88586	160.265	196.009	64.6856
WBGene00017971	F32A5.8	-1.71944	0.00971762	0.527677	34.1777	18.868	16.3532	75.0447	98.0046	59.0608
WBGene00008891	clec-42	-1.71033	0.0107121	0.560534	95.9375	103.774	133.712	240.397	784.768	64.6856
WBGene00021322	nspg-14	-1.70995	0.00108117	0.169658	195.473	167.454	136.597	565.379	893.012	174.37
WBGene00009192	asah-2	-1.69935	0.00603089	0.432242	67.7559	68.3967	29.8206	251.209	220.145	63.2794
WBGene00009773	lipl-2	-1.69825	0.00384599	0.317051	84.5449	33.0191	75.0324	274.104	275.729	82.9663
WBGene00010605	K06G5.1	-1.69131	0.000828574	0.148259	197.272	162.737	285.7	697.661	1140.22	250.305
WBGene00019895	aagr-2	-1.68929	0.00267691	0.265038	100.135	106.133	29.8206	306.538	304.984	143.433
WBGene00020280	T06A1.5	-1.6804	0.0301261	0.89046	14.3906	23.5851	15.3913	44.518	91.4222	30.9366
WBGene00013548	Y75B8A.11	-1.67969	0.000135664	0.0782362	319.592	457.55	161.608	1361.62	975.658	653.887
WBGene00004796	sid-2	-1.67566	0.0173593	0.676132	22.1856	21.2266	14.4293	45.154	84.1084	54.8421
WBGene00010769	asah-1	-1.67139	9.97e-05	0.0765344	163.094	195.756	127.94	723.736	528.055	289.679
WBGene00010745	dod-17	-1.66302	0.0341398	0.931837	48.5684	16.5095	85.6139	33.7065	331.314	118.122
WBGene00045411	C25F9.11	-1.65988	0.00335047	0.307453	47.9688	56.6041	134.673	230.858	390.556	136.402
WBGene00001099	dsc-4	-1.65852	0.000816358	0.148259	79.1485	49.5286	121.206	178.708	370.077	248.899
WBGene00020576	T19D12.1	-1.65808	0.0378588	0.956575	22.7852	7.07552	35.5923	63.5972	115.558	32.3428
WBGene00011330	T01D3.6	-1.65735	0.00036652	0.106075	176.885	136.793	386.705	960.953	804.515	451.393
WBGene00010049	F54D5.3	-1.65605	0.00252791	0.260742	337.58	169.812	80.8041	765.71	818.411	274.211
WBGene00305066	Y55B1BR.8	-1.65413	0.0449392	0.999882	16.7891	9.43402	15.3913	57.2375	23.4041	53.4359
WBGene00012445	Y16B4A.2	-1.65067	0.00573877	0.420986	70.7539	56.6041	52.9074	86.4922	353.987	126.559
WBGene00012530	Y32F6A.5	-1.64774	0.0032219	0.305593	135.512	25.9436	136.597	356.144	365.689	226.4
WBGene00000920	daf-28	-1.64597	0.011438	0.579614	207.465	61.3211	64.4509	630.884	103.124	317.803
WBGene00010870	M05B5.2	-1.64361	0.00343792	0.311999	48.5684	28.3021	32.7064	122.743	141.156	82.9663
WBGene00011222	R10H10.3	-1.64246	0.00905003	0.508197	60.5606	14.151	83.69	137.37	243.549	123.746
WBGene00009396	clec-65	-1.6414	0.0107353	0.560534	170.289	23.5851	202.01	611.169	457.842	177.182
WBGene00006915	vha-6	-1.64035	0.000215493	0.0856632	604.406	382.078	672.406	1949.25	2494	735.447
WBGene00015713	C12D12.1	-1.63943	0.00535991	0.400644	62.3594	47.1701	84.6519	169.168	355.449	82.9663
WBGene00000136	amt-4	-1.62698	0.0057373	0.420986	85.7442	40.0946	128.902	368.864	326.194	98.4346
WBGene00021253	Y22D7AL.15	-1.62647	0.00348602	0.311999	156.498	110.85	98.1193	508.141	514.158	106.872
WBGene00020393	T10B5.7	-1.62581	0.0276918	0.856323	41.3731	80.1892	7.69563	170.44	142.619	75.9353
WBGene00002271	lec-8	-1.62047	0.0166101	0.670781	62.3594	103.774	38.4781	327.525	249.4	43.5925
WBGene00020517	hpo-8	-1.61873	0.00334676	0.307453	125.918	35.3776	90.4236	252.481	381.779	150.464
WBGene00015469	C05D2.8	-1.61713	0.0155256	0.661275	32.3789	28.3021	35.5923	47.0619	174.799	74.5291
WBGene00012970	Y48A6B.9	-1.61704	0.0478723	0.999882	9.59375	11.7925	22.1249	41.3382	59.973	32.3428
WBGene00009393	clec-62	-1.61164	0.00649446	0.441584	38.375	16.5095	50.9835	109.387	122.14	99.8408
WBGene00009430	F35E12.6	-1.60474	0.0195276	0.706689	85.1446	96.6987	42.326	279.192	359.838	37.9676
WBGene00019619	asp-14	-1.59912	0.00155292	0.194754	203.867	91.9817	227.021	688.757	679.45	224.993
WBGene00008607	F09B12.3	-1.59798	0.00140565	0.181343	297.406	70.7552	300.13	753.627	810.366	475.299
WBGene00016760	C49A9.6	-1.59797	0.0422066	0.990747	18.5879	40.0946	8.65758	101.755	51.9278	42.1863
WBGene00017719	F22F7.1	-1.59491	0.00864109	0.505347	125.318	21.2266	46.1738	171.076	208.443	216.556
WBGene00010901	M28.10	-1.58597	0.0048929	0.3805	82.7461	42.4531	99.0812	221.318	356.912	101.247
WBGene00010128	F55G11.8	-1.5825	0.00374727	0.317051	42.5723	82.5477	53.8694	98.5756	260.37	168.745
WBGene00009320	prp-18	-1.58089	0.0177094	0.676132	23.9844	33.0191	22.1249	45.79	69.4809	119.528
WBGene00008194	C49C3.4	-1.57918	0.00351738	0.311999	135.512	150.944	174.114	454.72	781.111	137.808
WBGene00009886	F49E2.2	-1.5783	0.00871244	0.505672	177.484	35.3776	147.179	397.482	539.757	149.058
WBGene00206532	F11A6.15	-1.57369	0.0385809	0.958085	14.3906	18.868	13.4673	51.5137	35.1061	50.6235
WBGene00022642	lipl-5	-1.57094	0.0245031	0.808674	53.3652	47.1701	131.788	476.343	156.515	59.0608
WBGene00021048	W05H9.1	-1.57084	0.000191831	0.0856632	152.301	117.925	88.4997	304.63	474.664	288.273
WBGene00002109	ins-26	-1.56795	0.0354791	0.931837	50.9668	7.07552	26.9347	125.922	61.4357	73.1228
WBGene00008296	cdr-2	-1.56368	0.00812915	0.48754	75.5508	73.1137	60.6031	78.8605	375.928	163.12
WBGene00011102	R07E3.1	-1.55823	1.55e-05	0.0218623	241.043	240.568	232.793	838.847	799.396	462.643
WBGene00004020	pho-1	-1.55644	0.0379455	0.956575	30.5801	21.2266	9.61954	78.2245	60.7043	42.1863
WBGene00009008	F21D5.3	-1.55575	0.0078053	0.484057	37.7754	75.4722	164.494	168.533	413.228	234.837
WBGene00020579	T19D12.4	-1.55137	0.00494719	0.3805	110.328	82.5477	368.428	323.71	673.599	656.699
WBGene00000786	cpr-6	-1.5513	0.00615711	0.432242	173.287	259.436	190.467	1021.37	658.24	139.215
WBGene00018951	nspg-6	-1.54716	0.0267742	0.850282	122.92	18.868	161.608	298.271	503.919	92.8098
WBGene00003877	pept-1	-1.54251	0.015815	0.668554	76.1504	18.868	155.836	231.494	357.644	150.464
WBGene00003658	nhr-68	-1.53664	0.0301746	0.89046	101.334	66.0382	49.0596	115.111	462.962	50.6235
WBGene00009259	hpo-34	-1.53622	0.000309096	0.0979588	490.481	323.115	398.249	1309.47	1664.62	545.609
WBGene00011215	R10E9.3	-1.52214	0.0350812	0.931837	26.9824	37.7361	17.3152	129.738	65.824	35.1552
WBGene00016772	nhr-166	-1.52133	0.0375111	0.951635	13.1914	23.5851	18.2771	62.9612	50.465	40.78
WBGene00012134	T28F3.8	-1.52051	0.0240668	0.805944	62.3594	30.6606	39.4401	200.331	144.813	37.9676
WBGene00002174	itx-1	-1.51779	0.0029957	0.288996	107.33	96.6987	141.407	373.315	485.635	130.777
WBGene00022178	cest-25	-1.51591	0.0142487	0.641005	37.1758	21.2266	73.1085	172.984	127.991	80.1539
WBGene00000219	asp-6	-1.51521	0.000720343	0.137805	3854.29	1867.94	4733.77	13654.3	11754	4490.02
WBGene00017012	acs-22	-1.51231	0.0181202	0.677227	70.7539	14.151	101.967	222.59	209.905	109.684
WBGene00016335	gba-1	-1.51087	0.0179399	0.677227	22.1856	40.0946	79.8421	128.466	198.203	77.3415
WBGene00001581	gfi-1	-1.50938	0.00353821	0.311999	209.863	122.642	230.869	417.833	961.03	230.618
WBGene00003097	lys-8	-1.50901	0.00266168	0.265038	254.834	316.04	150.065	848.386	947.134	247.493
WBGene00015956	C18B2.5	-1.5087	0.000290272	0.0979588	321.391	240.568	278.967	805.14	1171.67	419.05
WBGene00000215	asp-2	-1.505	0.000225379	0.0856632	446.109	273.587	500.216	1164.46	1637.55	669.355
WBGene00003956	pcp-1	-1.50021	0.00326981	0.307453	109.729	68.3967	57.7172	214.958	323.269	132.184
WBGene00000214	asp-1	-1.49459	0.00111232	0.169658	6800.17	3518.89	7452.25	25838.9	17617.4	6628.87
WBGene00007422	ugt-17	-1.47136	0.0114569	0.579614	40.1738	37.7361	28.8586	76.3166	137.499	81.5601
WBGene00012911	acl-7	-1.47004	0.0188317	0.697538	55.7637	82.5477	33.6684	232.766	179.919	56.2483
WBGene00020662	T21H3.1	-1.46535	0.00148973	0.188928	758.506	474.06	512.721	2287.59	1941.81	593.42
WBGene00003958	pcp-3	-1.46318	0.0105886	0.558473	121.121	103.774	252.994	256.297	853.518	210.931
WBGene00007857	C31H5.6	-1.45777	0.00606085	0.432242	53.9649	66.0382	91.3856	131.01	312.298	136.402
WBGene00006438	nrfl-1	-1.45653	0.000853717	0.148259	210.463	110.85	178.923	448.36	646.538	286.867
WBGene00019097	F59B1.2	-1.45522	0.0024364	0.254627	184.68	200.473	149.103	337.065	856.443	267.18
WBGene00004993	spp-8	-1.4477	0.00628883	0.43362	311.797	320.757	341.494	1583.57	830.113	240.462
WBGene00006533	tba-7	-1.44695	0.0139371	0.640941	92.3399	120.284	41.364	179.344	394.944	111.09
WBGene00017411	F13A2.2	-1.44556	0.0342837	0.931837	74.3516	16.5095	32.7064	108.115	63.6298	174.37
WBGene00001775	gst-27	-1.44505	0.0069185	0.456662	200.27	61.3211	101.967	427.373	403.72	168.745
WBGene00002273	lec-10	-1.43893	0.00121459	0.17424	473.692	339.625	602.183	974.945	2167.8	700.292
WBGene00002272	lec-9	-1.43595	0.00131217	0.17424	1237.59	669.816	1382.33	2253.25	5043.58	1612.92
WBGene00007689	C18E9.9	-1.43282	0.0249108	0.819733	89.9414	14.151	124.092	253.753	232.578	139.215
WBGene00009589	F40F11.4	-1.43279	0.0293693	0.88444	33.5781	37.7361	85.6139	158.993	51.1964	216.556
WBGene00002054	ifb-2	-1.42975	0.000222608	0.0856632	2110.63	2051.9	1776.73	5824.87	7578.53	2593.05
WBGene00002052	ifa-4	-1.42641	0.0223412	0.76646	96.5371	82.5477	88.4997	346.605	322.537	49.2173
WBGene00001501	ftn-2	-1.42409	0.0180893	0.677227	373.557	457.55	126.978	787.969	1553.45	222.181
WBGene00004999	spp-14	-1.42126	0.00584119	0.425351	1209.41	884.44	554.085	4210.13	2128.31	752.322
WBGene00009529	F38B2.2	-1.41995	0.00129739	0.17424	264.428	238.209	161.608	810.864	296.939	669.355
WBGene00020286	T06A10.3	-1.41666	0.040142	0.971782	33.5781	16.5095	29.8206	50.2418	53.3906	115.309
WBGene00017071	aagr-1	-1.41582	0.0144295	0.641005	69.5547	68.3967	214.516	352.964	448.334	142.027
WBGene00018971	clec-67	-1.40798	0.0150968	0.650412	107.33	35.3776	252.994	306.538	441.021	312.178
WBGene00017727	F22H10.3	-1.40741	0.00847957	0.498484	287.213	176.888	422.298	1074.16	1049.53	232.024
WBGene00022644	dod-19	-1.40557	0.0164263	0.670781	104.332	193.397	644.509	439.457	1216.28	843.725
WBGene00000218	asp-5	-1.40499	0.00126008	0.17424	1401.89	608.494	1661.29	4362.77	3583.75	1788.7
WBGene00006404	tag-10	-1.40361	0.011918	0.582519	32.9785	51.8871	94.2714	207.963	145.544	119.528
WBGene00019779	endu-2	-1.39999	0.0153274	0.655655	229.65	58.9626	510.797	944.418	552.921	622.95
WBGene00010174	F56H9.2	-1.39627	0.0163984	0.670781	619.397	297.172	216.44	1612.82	1136.56	236.243
WBGene00019435	K06A9.1	-1.39583	0.0243021	0.805944	101.934	25.9436	109.663	210.507	326.926	95.6222
WBGene00019261	H34I24.2	-1.39513	0.00383152	0.317051	176.285	94.3402	197.2	433.097	597.535	206.713
WBGene00008741	ctsa-1.2	-1.39127	0.00023305	0.0856632	315.395	308.964	318.407	1121.22	857.174	492.173
WBGene00006464	bath-47	-1.38457	0.0285631	0.871328	70.1543	89.6232	37.5162	213.687	243.549	52.0297
WBGene00019017	bcf-1	-1.37746	0.0229009	0.771588	789.086	96.6987	517.531	1415.67	1756.77	485.142
WBGene00001239	elo-1	-1.37173	0.03507	0.931837	470.094	68.3967	158.722	790.513	846.204	177.182
WBGene00010150	F56D5.6	-1.36356	0.0418924	0.989203	24.584	70.7552	24.0488	122.743	120.677	53.4359
WBGene00002055	ifc-1	-1.36172	0.0150977	0.650412	1530.8	1566.05	770.525	3510.56	5739.85	683.417
WBGene00021268	Y23B4A.2	-1.36136	0.0253475	0.820651	645.18	240.568	269.347	2152.13	379.585	441.549
WBGene00000831	ctl-2	-1.35828	0.00485739	0.3805	179.283	176.888	324.178	375.223	1002.72	368.427
WBGene00007068	cTel55X.1	-1.34709	0.0374346	0.951635	43.1719	21.2266	36.5542	69.9569	134.573	56.2483
WBGene00022047	Y66H1A.5	-1.34416	0.0295733	0.887749	56.9629	33.0191	50.0216	169.804	138.962	49.2173
WBGene00012144	lgmn-1	-1.34109	0.00362112	0.316187	94.7383	108.491	117.358	373.951	284.506	150.464
WBGene00006726	ubl-5	-1.34096	0.0391327	0.958115	70.1543	61.3211	16.3532	92.8519	97.2732	184.213
WBGene00008477	clec-17	-1.33541	0.000973402	0.159229	179.883	141.51	157.76	270.288	552.19	390.926
WBGene00016619	C43H6.6	-1.3305	0.0369611	0.951635	69.5547	33.0191	48.0977	85.2202	67.2867	233.431
WBGene00010328	F59C6.11	-1.32968	0.0470742	0.999882	26.3828	18.868	47.1357	59.7813	114.826	60.467
WBGene00011856	nspg-7.1	-1.32912	0.0115543	0.579614	354.969	292.455	195.277	770.798	1133.64	210.931
WBGene00006572	tin-9.1	-1.32075	0.0176566	0.676132	62.3594	30.6606	38.4781	133.554	95.0791	105.466
WBGene00000981	dhs-18	-1.31382	0.0117545	0.582519	35.9766	68.3967	80.8041	117.655	174.799	164.526
WBGene00021852	Y54F10AM.8	-1.31264	0.00058861	0.12973	195.473	216.983	340.532	696.389	717.481	457.018
WBGene00302978	C42C1.19	-1.31241	0.0367446	0.951635	48.5684	44.8116	29.8206	69.3209	65.0926	172.964
WBGene00008669	acs-14	-1.30942	0.0140534	0.641005	103.133	58.9626	189.505	278.556	431.513	167.339
WBGene00001819	haf-9	-1.30348	0.00375676	0.317051	265.027	129.718	216.44	604.173	642.149	269.992
WBGene00010041	F54C9.3	-1.3009	0.0110955	0.571849	88.7422	113.208	80.8041	235.31	347.404	108.278
WBGene00017448	F14B8.6	-1.30068	0.0383071	0.956575	63.5586	169.812	94.2714	372.043	360.569	64.6856
WBGene00015565	C07D8.6	-1.29439	0.00115196	0.173362	296.207	311.323	157.76	613.077	789.156	468.267
WBGene00007185	nlp-36	-1.29423	0.0192966	0.70402	101.934	35.3776	91.3856	197.787	261.102	109.684
WBGene00016052	dod-3	-1.292	0.0252035	0.820651	190.676	191.039	101.005	492.242	585.833	99.8408
WBGene00002056	ifc-2	-1.28717	0.00616558	0.432242	673.361	837.27	590.639	1606.46	2887.48	627.169
WBGene00020268	hpo-19	-1.28712	0.0211951	0.745263	129.516	51.8871	52.9074	267.744	197.472	112.497
WBGene00010339	acl-1	-1.28474	0.0131553	0.623884	224.854	120.284	114.472	599.721	357.644	165.933
WBGene00000081	ads-1	-1.28467	0.00120135	0.17424	305.801	537.739	408.83	1130.12	1317.21	590.608
WBGene00007460	C08F11.13	-1.28371	0.00765584	0.480064	131.914	91.9817	273.195	542.484	389.824	284.054
WBGene00000216	asp-3	-1.28211	0.000899478	0.153824	1973.91	1502.37	2026.84	5726.29	5461.93	2197.9
WBGene00022562	ZC204.12	-1.28125	0.0160909	0.670781	178.084	311.323	251.07	665.226	952.254	174.37
WBGene00010793	nspg-9	-1.27527	0.0293847	0.88444	330.385	252.36	287.624	497.33	1442.28	167.339
WBGene00010266	dct-18	-1.27411	0.0038764	0.317051	272.223	150.944	153.913	387.943	691.883	322.022
WBGene00003773	nlt-1	-1.26392	0.00364174	0.316187	255.434	176.888	393.439	748.539	856.443	383.895
WBGene00022848	ZK1055.7	-1.25592	0.0143876	0.641005	61.1602	68.3967	40.402	140.55	161.634	99.8408
WBGene00009394	clec-63	-1.25117	0.0020084	0.226689	1774.84	1033.03	1681.49	4950.4	3958.22	1784.48
WBGene00004096	pqm-1	-1.24646	0.00933174	0.518854	76.75	87.2647	105.815	291.911	222.339	123.746
WBGene00019682	K12H4.7	-1.24607	0.000646723	0.135177	267.426	214.624	280.89	807.684	547.07	458.424
WBGene00003607	nhr-8	-1.24139	0.0336234	0.931837	38.375	54.2456	64.4509	101.12	196.009	71.7166
WBGene00044094	ZK265.9	-1.24024	0.0339592	0.931837	44.3711	23.5851	50.9835	116.383	76.7946	92.8098
WBGene00011182	R09H10.5	-1.23874	0.0175076	0.676132	92.9395	49.5286	125.054	209.235	299.865	127.965
WBGene00018350	ifo-1	-1.23705	0.0370497	0.951635	147.504	87.2647	85.6139	171.712	487.097	98.4346
WBGene00019599	acds-10	-1.23591	0.0452583	0.999882	51.5664	37.7361	22.1249	72.5008	114.826	75.9353
WBGene00017908	F28H1.1	-1.23146	0.0319938	0.911903	77.3496	37.7361	41.364	118.927	80.4515	174.37
WBGene00002057	ifd-1	-1.22657	0.0280609	0.861227	57.5625	73.1137	75.0324	87.7641	270.61	120.934
WBGene00002118	ins-35	-1.22632	0.0457069	0.999882	59.3613	89.6232	35.5923	208.599	157.246	59.0608
WBGene00007875	dod-24	-1.23	0.0425126	0.999882	110.328	16.5095	144.293	224.498	265.49	153.277
WBGene00000781	cpr-1	-1.20886	0.00817285	0.48754	678.158	1202.84	838.824	2791.28	2703.9	780.446
WBGene00014253	ZK1320.3	-1.20603	0.0150076	0.650412	163.693	87.2647	152.951	381.583	410.303	144.839
WBGene00015756	C14C6.2	-1.19915	0.0437566	0.999759	62.959	63.6797	29.8206	139.914	152.858	63.2794
WBGene00020340	T08B1.1	-1.19852	0.0180335	0.677227	172.688	226.417	140.445	528.493	555.116	147.652
WBGene00000785	cpr-5	-1.18763	0.0257835	0.826756	199.67	165.095	66.3748	294.455	508.307	177.182
WBGene00012728	Y39G8B.9	-1.18359	0.0341472	0.931837	53.9649	96.6987	51.9455	107.479	241.355	104.059
WBGene00009796	F46G10.1	-1.17346	0.0167957	0.673465	149.303	153.303	97.1573	332.613	425.662	139.215
WBGene00018384	F43C11.7	-1.17042	0.0452655	0.999882	126.518	44.8116	137.559	328.797	279.386	92.8098
WBGene00004988	spp-3	-1.16781	0.0305733	0.891683	345.375	99.0572	254.918	731.368	637.03	210.931
WBGene00009226	cyp-37B1	-1.15399	0.0390466	0.958085	68.3555	89.6232	59.6411	256.933	146.276	75.9353
WBGene00014249	ZK1307.8	-1.14915	0.0221944	0.763743	104.332	42.4531	117.358	245.485	178.456	170.151
WBGene00007811	C29F7.2	-1.14465	0.0409044	0.976084	49.7676	49.5286	152.951	196.515	219.413	144.839
WBGene00000067	act-5	-1.14188	0.00710977	0.463861	1301.75	1066.04	1349.62	1539.69	4774.43	1891.35
WBGene00021382	Y37F4.1	-1.14095	0.0105303	0.558005	117.523	143.869	87.5378	320.53	276.461	165.933
WBGene00021020	W04B5.3	-1.13768	0.0297011	0.88922	65.3574	42.4531	95.2334	176.164	171.874	102.653
WBGene00015759	C14C6.5	-1.13729	0.0268185	0.850282	182.881	91.9817	320.331	344.697	684.569	286.867
WBGene00002258	lbp-6	-1.13109	0.0399424	0.971782	384.35	254.719	350.151	421.649	1483.96	262.961
WBGene00016332	C32F10.4	-1.11887	0.0497923	0.999882	306.4	148.586	542.542	1290.39	626.059	254.524
WBGene00003982	pes-9	-1.11284	0.00743878	0.474359	175.686	101.416	101.967	263.292	271.341	292.491
WBGene00015280	C01B10.6	-1.10751	0.0254477	0.820651	72.5528	148.586	101.967	188.248	344.479	154.683
WBGene00000169	aqp-1	-1.10674	0.0481478	0.999882	104.332	84.9062	212.592	381.583	377.391	108.278
WBGene00019127	cgt-3	-1.10542	0.020599	0.728844	172.088	56.6041	147.179	243.577	317.418	258.742
WBGene00008229	C50F4.1	-1.09607	0.0310256	0.893332	187.678	221.7	151.989	389.215	653.851	151.871
WBGene00004990	spp-5	-1.09436	0.0165766	0.670781	1245.99	978.78	644.509	2645.64	2691.47	787.477
WBGene00014252	ZK1320.2	-1.09339	0.0281027	0.861227	235.647	183.963	199.124	579.37	587.296	153.277
WBGene00008167	acox-1.5	-1.0896	0.0220728	0.761883	106.131	115.567	74.0704	155.177	306.447	164.526
WBGene00010047	F54D1.6	-1.08949	0.018613	0.693348	175.086	155.661	210.668	381.583	583.639	187.026
WBGene00003090	lys-1	-1.06155	0.0402075	0.971782	365.162	110.85	548.314	490.97	1029.78	627.169
WBGene00004809	skr-3	-1.05749	0.00944497	0.520026	155.898	148.586	181.809	319.258	460.768	232.024
WBGene00000789	cpz-2	-1.04861	0.0147735	0.646313	550.442	525.947	336.684	1260.5	1203.85	454.205
WBGene00017123	maoc-1	-1.04786	0.0443719	0.999882	67.7559	101.416	224.135	194.607	356.912	262.961
WBGene00001749	gst-1	-1.04102	0.0119058	0.582519	287.213	214.624	546.39	564.743	761.364	839.507
WBGene00009957	F53B2.8	-1.03984	0.0276173	0.856323	187.078	266.511	111.587	397.482	536.1	219.369
WBGene00077775	T07C12.15	-1.03795	0.0341618	0.931837	624.193	181.605	768.601	734.547	981.509	1529.95
WBGene00001398	fat-6	-1.03002	0.0369917	0.951635	225.453	301.889	947.524	1083.7	822.8	1109.5
WBGene00017756	F23F12.12	-1.02588	0.0225485	0.767703	76.1504	89.6232	84.6519	189.52	126.528	192.651
WBGene00000022	abt-4	-1.01438	0.0451472	0.999882	86.9434	99.0572	185.657	251.845	358.375	140.621
WBGene00016738	C47D2.1	-1.01375	0.0412902	0.981141	328.586	101.416	222.211	673.494	355.449	296.71
WBGene00002008	hsp-4	-1.00774	0.00777573	0.484057	211.662	466.984	357.847	765.074	613.626	693.261
WBGene00002038	hum-5	-1.00007	0.0354952	0.931837	191.875	200.473	229.907	316.078	713.093	213.744
WBGene00001814	haf-4	-0.994425	0.0273379	0.856323	173.287	214.624	237.603	396.21	632.642	213.744
WBGene00011571	ttr-46	-0.978413	0.0271886	0.856323	281.816	212.266	149.103	429.281	591.684	246.087
WBGene00010897	lact-3	-0.972227	0.0452818	0.999882	77.3496	103.774	93.3095	132.282	266.221	136.402
WBGene00016048	C24B9.3	-0.969633	0.0349497	0.931837	133.713	155.661	279.928	434.369	463.693	216.556
WBGene00021503	Y40D12A.2	-0.963613	0.0425166	0.991497	61.1602	120.284	128.902	159.629	245.743	195.463
WBGene00000150	apm-1	-0.958256	0.048847	0.999882	88.1426	68.3967	58.6792	168.533	143.35	106.872
WBGene00010204	cpr-9	-0.946585	0.0164992	0.670781	738.119	726.42	771.487	1466.55	2109.29	731.228
WBGene00001395	fat-3	-0.9367	0.019199	0.70402	196.072	200.473	200.086	470.619	436.632	232.024
WBGene00013284	daf-22	-0.924181	0.0463091	0.999882	137.91	228.775	351.113	287.459	648.732	424.675
WBGene00018602	F48D6.4	-0.914859	0.0157649	0.668554	256.633	339.625	336.684	491.606	826.457	435.925
WBGene00018765	mpc-2	-0.911447	0.0375138	0.951635	307.6	200.473	144.293	436.277	529.517	262.961
WBGene00016867	C52B9.4	-0.905865	0.0316005	0.902974	147.504	96.6987	95.2334	196.515	227.458	216.556
WBGene00019298	pnp-1	-0.877688	0.0372872	0.951635	774.096	823.119	424.222	1647.8	1417.41	642.637
WBGene00004023	pho-4	-0.845614	0.0483345	0.999882	359.166	207.549	202.972	590.818	518.547	277.023
WBGene00001396	fat-4	-0.835462	0.0146755	0.644522	552.84	337.266	598.335	986.392	898.132	780.446
WBGene00010333	copz-1	-0.819467	0.043395	0.999087	329.186	139.152	261.651	487.154	408.84	402.176
WBGene00000040	aco-1	-0.805311	0.0299439	0.89046	359.166	273.587	376.124	609.261	758.438	397.957
WBGene00017080	lec-12	-0.799924	0.0355001	0.931837	395.742	221.7	212.592	505.598	500.262	445.768
WBGene00011302	R166.2	-0.788891	0.030961	0.893332	190.076	280.662	340.532	428.645	467.35	503.423
WBGene00007143	hacl-1	-0.706654	0.0281277	0.861227	338.779	332.549	393.439	615.621	634.104	487.954
WBGene00016458	C35E7.6	-0.675906	0.0455298	0.999882	12350.8	11514.2	16773.6	16459.6	17781.2	30690.5

## Sheet: upregulated in adr-2(-)
Genes upregulated in adr-2(-) neural cells compared to wildtype neural cells (Related to figure 1). Genes with increased expression in L1 adr-2(-) neural cells compared to L1 wildtype neural cells with a p value <0.05 and log2fold change > 0.5. Expression
Gene ID	Gene	log2FoldChange	pvalue	padj	neural.adr2.rep1	neural.adr2.rep2	neural.adr2.rep3	neural.WT.rep1	neural.WT.rep2	neural.WT.rep3
WBGene00003826	ntl-3	0.59848	0.032331	0.916884	1548.19	2044.82	1820.98	1201.99	1153.38	1217.78
WBGene00010192	F57B7.2	0.613983	0.0430815	0.999087	865.836	837.27	1012.94	500.51	659.703	615.919
WBGene00000832	ctn-1	0.671467	0.0440353	0.999882	2612.5	5047.2	2905.1	2221.45	2349.92	2055.88
WBGene00006690	twk-39	0.708287	0.030423	0.891683	1013.34	1537.75	1149.53	721.192	924.461	614.513
WBGene00021469	Y39G10AR.11	0.724496	0.0438488	0.999841	8390.34	20403.4	11088.4	7629.12	7881.32	8621.46
WBGene00014107	ZK856.6	0.732281	0.0421487	0.990747	586.418	1014.16	905.198	373.951	609.237	523.11
WBGene00013415	ilcr-1	0.732703	0.04083	0.976084	7444.75	8679.3	6422	3055.21	6838.38	3671.61
WBGene00022134	Y71G10AL.1	0.738019	0.0479491	0.999882	1155.45	2514.17	1347.7	818.496	975.658	1210.75
WBGene00001263	emb-9	0.781285	0.0312577	0.897725	3745.76	6346.74	2570.34	2263.42	2442.8	2657.73
WBGene00000857	cwn-1	0.783064	0.0276715	0.856323	386.748	450.475	505.026	293.183	197.472	289.679
WBGene00000936	dbl-1	0.798294	0.0225815	0.767703	776.494	702.835	782.068	330.069	597.535	372.645
WBGene00006804	unc-71	0.803887	0.0197362	0.711702	876.029	1330.2	1201.48	511.321	579.251	862.006
WBGene00001854	hil-3	0.808112	0.00701574	0.460388	3251.68	3000.02	2526.09	1397.87	1530.04	2088.22
WBGene00003965	pdk-1	0.816605	0.0200437	0.718202	976.764	1089.63	898.465	436.277	793.545	451.393
WBGene00019511	K08A2.1	0.849424	0.0289953	0.879561	343.576	589.626	346.303	241.669	275.729	188.432
WBGene00022366	Y92H12BL.5	0.855972	0.0434256	0.999087	579.822	1344.35	886.921	440.728	349.598	762.165
WBGene00002280	let-2	0.860037	0.0435002	0.999087	4754.9	8622.7	2283.68	2862.51	3221.72	2539.61
WBGene00018488	acs-1	0.870913	0.00574394	0.420986	1065.51	1226.42	1087.01	585.094	771.603	487.954
WBGene00014101	gopc-1	0.873213	0.00809076	0.48754	2431.42	4698.14	3444.76	1711.4	2224.85	1832.29
WBGene00001835	hda-2	0.878467	0.0483117	0.999882	187.078	400.946	200.086	150.725	127.26	147.652
WBGene00018736	F53B1.3	0.918627	0.0303891	0.891683	267.426	264.153	448.27	124.014	171.874	224.993
WBGene00012337	scyl-1	0.927322	0.00820702	0.48754	1458.25	2622.66	1524.7	1205.17	784.768	953.409
WBGene00019064	myo-5	0.946152	0.0330119	0.92458	317.193	327.832	201.048	124.014	209.174	104.059
WBGene00011884	enol-1	0.94813	0.0381912	0.956575	10338.5	33667.7	15099.8	5482.71	11816.1	13333.7
WBGene00007736	igdb-2	0.983872	0.0349448	0.931837	267.426	245.285	166.418	157.721	113.364	70.3104
WBGene00003893	ost-1	0.999096	0.017634	0.676132	2701.84	3412.76	1273.63	811.5	1747.99	1134.81
WBGene00007583	C14B4.2	0.9991	0.0327348	0.9191	440.113	646.231	360.733	165.353	405.183	150.464
WBGene00016995	D1005.1	0.999332	0.0124489	0.601708	5873.77	17537.8	9351.15	4316.34	6522.42	5546.09
WBGene00012059	T26G10.1	1.01046	0.0407024	0.975388	124.719	254.719	137.559	101.755	87.0339	64.6856
WBGene00011237	gkow-1	1.01298	0.0396571	0.968852	104.332	127.359	139.483	48.3339	70.9436	64.6856
WBGene00010703	K09A9.6	1.03417	0.0114753	0.579614	438.315	783.024	355.923	205.419	310.104	251.711
WBGene00000370	ccg-1	1.05505	0.0444666	0.999882	817.268	700.476	187.581	309.718	348.867	160.308
WBGene00012576	Y37H9A.1	1.05883	0.0142118	0.641005	184.08	405.663	256.842	143.73	133.111	126.559
WBGene00196573	M163.16	1.06831	0.0361661	0.942742	139.109	228.775	163.532	58.5094	63.6298	132.184
WBGene00009342	fasn-1	1.0723	0.0192788	0.70402	218.258	254.719	129.864	104.299	103.124	77.3415
WBGene00006589	tnt-4	1.08996	0.038684	0.958085	673.361	790.099	209.706	189.52	422.736	171.557
WBGene00013676	ekl-4	1.09041	0.0144818	0.641005	181.082	306.606	357.847	139.914	92.8849	164.526
WBGene00013416	Y64G10A.7	1.10841	0.00126767	0.17424	3916.05	7242.97	4816.5	1937.81	3184.42	2283.68
WBGene00022126	Y71F9B.2	1.11608	0.0205286	0.728844	104.932	221.7	187.581	80.1324	84.8398	70.3104
WBGene00016846	C50F7.6	1.12684	0.0251213	0.820651	93.5391	139.152	141.407	62.9612	46.0768	61.8732
WBGene00020732	T23E7.2	1.13232	0.0202661	0.72387	973.766	1176.89	456.928	230.858	680.912	275.617
WBGene00010060	F54E4.4	1.14361	0.0213859	0.748379	151.102	110.85	272.233	87.7641	78.9888	75.9353
WBGene00008583	ugt-65	1.16344	0.0349856	0.931837	113.326	254.719	85.6139	61.0533	74.6005	64.6856
WBGene00017747	F23F1.6	1.1766	0.0491589	0.999882	59.3613	122.642	79.8421	30.5266	47.5395	36.5614
WBGene00004508	rrf-1	1.19218	0.0351282	0.931837	64.1582	127.359	154.875	62.3252	44.614	43.5925
WBGene00000739	col-166	1.21201	0.0375191	0.951635	1436.66	1705.2	212.592	433.733	702.854	309.366
WBGene00021514	Y41D4B.11	1.21729	0.00951025	0.521079	211.063	584.909	256.842	127.83	168.948	153.277
WBGene00001856	hil-5	1.27441	0.0435045	0.999087	146.904	106.133	127.94	19.7151	44.614	95.6222
WBGene00010891	M18.6	1.27633	0.0400927	0.971782	59.3613	61.3211	127.94	31.7986	38.763	32.3428
WBGene00020143	T01C8.2	1.30698	0.00726093	0.465648	214.66	323.115	141.407	62.9612	114.826	95.6222
WBGene00018024	F35A5.1	1.31936	0.0423966	0.990747	259.031	167.454	135.635	42.6101	155.052	26.718
WBGene00014100	ZK849.1	1.35221	0.0262238	0.836123	67.7559	346.7	146.217	56.6015	89.2281	71.7166
WBGene00015464	C05C8.7	1.39266	0.00794543	0.487392	119.922	99.0572	102.929	44.518	33.6434	44.9987
WBGene00009041	cut-3	1.49459	0.0487183	0.999882	36.5762	169.812	121.206	11.4475	60.7043	43.5925
WBGene00000681	col-107	1.49879	0.00809641	0.48754	3476.54	5790.13	727.237	1050.63	1791.14	691.855
WBGene00004300	ram-2	1.50069	0.011503	0.579614	2983.66	3646.25	551.199	922.159	1309.17	303.741
WBGene00020589	T19H12.3	1.52548	0.0442371	0.999882	62.959	99.0572	36.5542	38.7943	16.0903	12.6559
WBGene00000740	col-167	1.56925	0.00972419	0.527677	568.43	636.797	221.249	41.3382	281.58	157.495
WBGene00000704	col-130	1.57569	0.0390138	0.958085	93.5391	169.812	112.549	5.72375	73.8691	46.4049
WBGene00001959	hlh-15	1.63213	0.0464494	0.999882	32.9785	49.5286	74.0704	8.26763	12.4334	30.9366
WBGene00001633	gly-8	1.6818	0.0225601	0.767703	30.5801	167.454	134.673	20.9871	24.1355	59.0608
WBGene00000741	col-168	1.69922	0.0124745	0.601708	156.498	245.285	50.0216	22.259	73.8691	42.1863
WBGene00086553	ZC334.13	1.71954	0.0048777	0.3805	70.7539	99.0572	76.9563	31.7986	21.2099	21.0931
WBGene00005018	sqt-3	1.72906	0.0451066	0.999882	10.1934	160.378	79.8421	22.895	19.7472	32.3428
WBGene00003764	nlp-26	1.74071	0.0177315	0.676132	69.5547	158.02	68.2987	12.7194	56.3161	18.2807
WBGene00020811	T25G12.3	1.76319	0.0332717	0.929548	46.1699	42.4531	46.1738	9.53958	22.6727	7.03104
WBGene00005716	srv-5	1.7788	0.0352014	0.931837	41.3731	94.3402	33.6684	5.72375	26.3296	16.8745
WBGene00014697	cyp-25A3	1.82606	0.0490365	0.999882	9.59375	122.642	40.402	17.8072	13.1648	16.8745
WBGene00194856	K11D9.5	1.8422	0.0412052	0.981141	17.3887	96.6987	32.7064	19.7151	10.2393	9.84346
WBGene00044283	spp-22	1.84837	0.00293425	0.285508	74.3516	252.36	97.1573	40.7022	48.2709	26.718
WBGene00010595	haao-1	1.93308	0.0305424	0.891683	36.5762	101.416	21.163	6.99569	22.6727	11.2497
WBGene00194679	T26C11.9	1.94915	0.0205441	0.728844	21.5859	73.1137	83.69	6.35972	19.0158	21.0931
WBGene00044300	D1022.9	1.99166	0.0380033	0.956575	23.9844	94.3402	16.3532	5.72375	12.4334	15.4683
WBGene00004026	phy-3	2.04202	0.016523	0.670781	54.5645	99.0572	17.3152	10.1755	11.702	19.6869
WBGene00000732	col-159	2.10973	0.0127505	0.609807	190.076	195.756	28.8586	34.9784	55.5847	4.21863
WBGene00000653	col-77	2.2572	0.0199471	0.717015	11.9922	101.416	27.8967	7.63166	10.2393	11.2497
WBGene00018862	wago-2	2.28834	0.0373979	0.951635	10.793	89.6232	21.163	5.08777	16.0903	2.81242
WBGene00013368	Y60A9.1	2.34143	0.00445013	0.356231	30.5801	108.491	52.9074	12.0835	19.0158	5.62483
WBGene00007791	C28A5.6	2.34223	0.0241803	0.805944	8.99414	58.9626	52.9074	13.9914	3.65689	5.62483
WBGene00001590	lipt-1	2.36207	0.0256151	0.823698	10.793	28.3021	52.9074	8.26763	5.11964	4.21863
WBGene00005570	sri-58	2.39398	0.0290667	0.879561	28.1816	49.5286	18.2771	12.0835	1.46276	4.21863
WBGene00021576	fbxc-51	2.49824	0.0090451	0.508197	46.1699	162.737	25.9727	7.63166	29.9865	2.81242
WBGene00015376	C03B1.5	2.62637	0.00642907	0.439787	17.9883	125.001	23.0869	8.26763	5.85102	12.6559
WBGene00003576	ndc-80	2.72633	0.033772	0.931837	30.5801	63.6797	0.961954	5.72375	2.92551	5.62483
WBGene00001683	gpd-1	2.72854	0.0309743	0.893332	5.39649	37.7361	28.8586	1.27194	2.92551	7.03104
WBGene00013263	Y57A10A.23	2.74743	0.0168262	0.673465	14.9902	66.0382	10.5815	2.54389	6.5824	4.21863
WBGene00000749	col-176	2.84394	0.0462788	0.999882	85.1446	96.6987	0	20.3511	4.38827	0
WBGene00012981	Y48B6A.10	2.87274	0.0299254	0.89046	11.9922	70.7552	14.4293	0	5.11964	8.43725
WBGene00196843	C41G11.9	2.90307	0.0445013	0.999882	2.39844	96.6987	7.69563	0.635972	1.46276	12.6559
WBGene00235292	F28E10.16	2.91708	0.0435797	0.999087	2.99805	28.3021	43.2879	4.4518	0	5.62483
WBGene00010345	F59F5.7	2.98337	0.0309203	0.893332	2.39844	54.2456	28.8586	5.08777	5.11964	0
WBGene00008126	sre-21	3.0302	0.0385086	NA	7.19531	35.3776	15.3913	5.08777	1.46276	0
WBGene00010330	F59D12.2	3.05627	0.00175394	0.208387	11.9922	245.285	62.527	15.8993	2.92551	19.6869
WBGene00004911	snf-12	3.11821	0.00502574	0.38328	34.7774	37.7361	31.7445	7.63166	3.65689	0
WBGene00003994	pgl-3	3.13231	0.0489495	0.999882	4.79688	47.1701	25.0108	8.26763	0	0
WBGene00023193	Y74C9A.6	3.20446	0.0338548	0.931837	2.99805	14.151	55.7933	5.08777	0	2.81242
WBGene00303046	C48A7.16	3.25003	0.0132738	0.626869	5.9961	61.3211	22.1249	5.08777	3.65689	0
WBGene00220238	ZK185.9	3.27175	0.0371201	0.951635	7.19531	35.3776	45.2118	0	0	9.84346
WBGene00011540	T06E6.10	3.29432	0.0381741	0.956575	8.39453	56.6041	1.92391	1.27194	5.11964	0
WBGene00016429	C35A11.2	3.34406	0.0138941	0.640941	14.3906	33.0191	17.3152	0.635972	0.731378	5.62483
WBGene00011429	T04C12.7	3.3765	0.0393039	NA	10.1934	30.6606	16.3532	5.08777	0	0
WBGene00020793	T25D1.1	3.40854	0.043682	NA	4.19727	33.0191	21.163	5.08777	0	0
WBGene00201261	R144.16	3.56467	0.00944365	0.520026	4.19727	18.868	43.2879	1.90792	2.19413	1.40621
WBGene00013728	Y111B2A.2	3.57183	0.0274706	0.856323	3.59766	44.8116	25.0108	5.72375	0	0
WBGene00015646	mlt-10	3.57944	0.0331587	NA	5.9961	37.7361	14.4293	4.4518	0	0
WBGene00013960	cutl-8	3.58057	0.0357391	NA	5.9961	35.3776	14.4293	0	4.38827	0
WBGene00000745	col-172	3.59052	0.0467099	NA	4.19727	28.3021	14.4293	0	3.65689	0
WBGene00014790	H03G16.3	3.86374	0.00220147	0.241243	10.1934	42.4531	77.9182	7.63166	0.731378	0
WBGene00006491	acl-3	4.06936	0.00505428	NA	22.1856	23.5851	15.3913	2.54389	0.731378	0
WBGene00020017	R12A1.3	4.24424	0.0106744	NA	7.19531	28.3021	24.0488	0	2.92551	0
WBGene00022462	Y110A7A.15	4.35043	0.00232479	0.252307	9.59375	56.6041	22.1249	0	0.731378	4.21863
WBGene00012499	Y24F12A.4	4.40341	0.0442955	NA	1.19922	25.9436	5.77172	1.27194	0	0
WBGene00007132	pals-27	4.46429	0.0403018	NA	4.79688	49.5286	0	0	0	2.81242
WBGene00016440	gipc-1	4.67499	0.0414995	NA	4.79688	37.7361	0	0	1.46276	0
WBGene00000678	col-104	4.80759	0.000587322	0.12973	10.793	56.6041	19.2391	1.27194	1.46276	0
WBGene00005079	srd-1	4.8265	0.038399	NA	2.39844	4.71701	19.2391	0	0.731378	0
WBGene00010989	R03D7.2	4.86686	0.000853798	0.148259	8.39453	28.3021	67.3367	3.17986	0	0
WBGene00018418	F44E2.4	4.92191	0.0270611	NA	4.79688	7.07552	16.3532	0.635972	0	0
WBGene00000986	dhs-23	4.99642	0.0445696	NA	5.39649	0	24.0488	0	0.731378	0
WBGene00009600	F40G12.5	5.05573	0.0233059	NA	1.79883	21.2266	8.65758	0	0	1.40621
WBGene00001905	his-31	5.32861	0.00108516	0.169658	7.79492	61.3211	19.2391	0	0	2.81242
WBGene00022024	Y64H9A.2	5.38456	0.0482184	NA	1.79883	4.71701	13.4673	0	0	0
WBGene00015335	acdh-6	5.39944	0.000812144	0.148259	8.39453	63.6797	20.201	0	0	2.81242
WBGene00013207	zipt-2.3	5.47768	0.0210205	NA	1.79883	0	39.4401	0	0.731378	0
WBGene00016765	C49C8.1	5.52982	0.0365012	NA	4.19727	2.35851	15.3913	0	0	0
WBGene00012580	Y38E10A.2	5.64842	0.0309053	NA	0.59961	14.151	9.61954	0	0	0
WBGene00014008	ZK596.3	5.66969	0.0490958	NA	2.99805	0	21.163	0	0	0
WBGene00013646	Y105C5B.3	5.69232	0.023613	NA	3.59766	4.71701	16.3532	0	0	0
WBGene00005615	srj-27	5.70143	0.0421915	NA	10.1934	0	14.4293	0	0	0
WBGene00018055	F35F10.5	5.70808	0.0252269	NA	4.19727	2.35851	18.2771	0	0	0
WBGene00045375	C17D12.8	5.71125	0.047938	NA	1.79883	0	23.0869	0	0	0
WBGene00009846	F48F5.2	5.72583	0.0443138	NA	2.99805	0	22.1249	0	0	0
WBGene00303081	T23F2.13	5.73165	0.0470406	NA	2.39844	23.5851	0	0	0	0
WBGene00006276	str-249	5.74598	0.0436836	NA	2.39844	0	23.0869	0	0	0
WBGene00172296	21ur-8767	5.76569	0.0433742	NA	2.99805	23.5851	0	0	0	0
WBGene00235338	C24H12.19	5.76581	0.0434586	NA	1.79883	0	24.0488	0	0	0
WBGene00002051	ifa-3	5.77269	0.0407296	NA	5.39649	21.2266	0	0	0	0
WBGene00011088	kmo-2	5.77809	0.0253101	NA	2.39844	23.5851	0.961954	0	0	0
WBGene00010261	srh-308	5.78212	0.0364352	NA	7.79492	0	18.2771	0	0	0
WBGene00198782	C39F7.7	5.79131	0.0471995	NA	0	2.35851	24.0488	0	0	0
WBGene00195495	K02B9.6	5.79147	0.0412645	NA	0	21.2266	5.77172	0	0	0
WBGene00045475	T07A5.7	5.79329	0.0453012	NA	1.19922	25.9436	0	0	0	0
WBGene00022775	ZK616.5	5.79367	0.0376656	NA	4.19727	0	22.1249	0	0	0
WBGene00012256	lpr-5	5.7982	0.0403963	NA	0	9.43402	17.3152	0	0	0
WBGene00170977	21ur-15284	5.80436	0.0460367	NA	0.59961	0	25.9727	0	0	0
WBGene00020656	T21E12.5	5.82559	0.0409955	NA	1.79883	25.9436	0	0	0	0
WBGene00004104	pqn-13	5.88018	0.0193244	NA	0.59961	9.43402	18.2771	0	0	0
WBGene00020544	fbxb-84	5.88445	0.041896	NA	0.59961	28.3021	0	0	0	0
WBGene00012301	W06D11.3	5.88445	0.041896	NA	0.59961	28.3021	0	0	0	0
WBGene00006122	str-57	5.8916	0.0283967	NA	10.793	0	17.3152	0	0	0
WBGene00195278	F46G11.7	5.90955	0.0140275	NA	1.79883	11.7925	15.3913	0	0	0
WBGene00015796	C15F1.5	5.91215	0.0328668	NA	0	23.5851	5.77172	0	0	0
WBGene00005031	sra-5	5.91302	0.0302373	NA	3.59766	0	25.0108	0	0	0
WBGene00013771	Y113G7C.1	5.91419	0.0365886	NA	1.19922	28.3021	0	0	0	0
WBGene00018771	duox-2	5.91913	0.0319815	NA	3.59766	25.9436	0	0	0	0
WBGene00006077	str-9	5.93281	0.0266142	NA	7.79492	0	21.163	0	0	0
WBGene00271598	Y18D10A.30	5.94912	0.0296666	NA	4.19727	25.9436	0	0	0	0
WBGene00045468	F08A8.8	5.97309	0.0301689	NA	2.39844	28.3021	0	0	0	0
WBGene00016063	delm-2	5.97973	0.02403	NA	7.79492	0	22.1249	0	0	0
WBGene00044991	T25B9.12	5.98411	0.0113066	NA	2.99805	7.07552	20.201	0	0	0
WBGene00172278	21ur-12680	5.99844	0.0342958	NA	0.59961	30.6606	0	0	0	0
WBGene00009117	F25H2.3	6.0017	0.0239048	NA	5.39649	0	25.0108	0	0	0
WBGene00194701	Y23H5B.12	6.00185	0.027767	NA	2.99805	28.3021	0	0	0	0
WBGene00009134	lurp-2	6.0178	0.000887255	NA	9.59375	28.3021	23.0869	0	0	1.40621
WBGene00015089	B0252.5	6.02582	0.0297534	NA	1.19922	30.6606	0	0	0	0
WBGene00010921	fbxb-4	6.03958	0.0246124	NA	2.39844	0	28.8586	0	0	0
WBGene00005277	srh-54	6.05787	0.0238079	NA	4.19727	28.3021	0	0	0	0
WBGene00044201	H39E23.3	6.08029	0.0244291	NA	2.39844	30.6606	0	0	0	0
WBGene00018163	F38A5.6	6.08333	0.0485045	NA	0	33.0191	0	0	0	0
WBGene00013318	Y57G11C.23	6.08333	0.0485045	NA	0	33.0191	0	0	0	0
WBGene00009815	F47B10.4	6.08333	0.0485045	NA	0	33.0191	0	0	0	0
WBGene00008390	D1086.3	6.08719	0.0202775	NA	16.1895	16.5095	0	0	0	0
WBGene00012795	Y43E12A.3	6.10413	0.028229	NA	0.59961	33.0191	0	0	0	0
WBGene00000627	col-50	6.18345	0.0410073	NA	0	35.3776	0	0	0	0
WBGene00195147	F14E5.8	6.18345	0.0410073	NA	0	35.3776	0	0	0	0
WBGene00005439	srh-231	6.27362	0.0163348	NA	2.39844	35.3776	0	0	0	0
WBGene00165431	21ur-9902	6.27712	0.034833	NA	0	37.7361	0	0	0	0
WBGene00020421	chtb-3	6.35615	0.0122422	NA	2.39844	0	36.5542	0	0	0
WBGene00199358	F46H6.10	6.36509	0.0296896	NA	0	40.0946	0	0	0	0
WBGene00016575	C41H7.5	6.40249	0.0138804	NA	1.19922	40.0946	0	0	0	0
WBGene00009402	F35C11.3	6.41635	0.0121605	NA	1.19922	0	39.4401	0	0	0
WBGene00200548	F47C8.6	6.41827	0.0102051	NA	0	14.151	26.9347	0	0	0
WBGene00019989	R09F10.8	6.52478	0.00209127	NA	2.39844	25.9436	16.3532	0	0	0
WBGene00199363	ZK945.13	6.53988	0.00241358	NA	1.79883	33.0191	10.5815	0	0	0
WBGene00196908	F09E5.19	6.54144	0.00723057	NA	0	18.868	25.9727	0	0	0
WBGene00046978	21ur-75	6.56735	0.0186727	NA	0	0	45.2118	0	0	0
WBGene00219940	F39B2.14	6.61922	0.00159088	NA	2.99805	35.3776	9.61954	0	0	0
WBGene00022544	ZC190.10	6.67754	0.00165132	NA	1.19922	21.2266	26.9347	0	0	0
WBGene00006126	str-63	6.69971	0.000647629	NA	8.99414	18.868	22.1249	0	0	0
WBGene00010600	nhr-196	6.81556	0.000861418	NA	1.79883	30.6606	22.1249	0	0	0
WBGene00017849	F27B3.7	6.86835	0.00283485	NA	9.59375	47.1701	0	0	0	0
WBGene00000743	col-170	6.92975	0.00225429	NA	11.9922	47.1701	0	0	0	0
WBGene00005607	srj-19	7.03582	0.00189136	NA	7.19531	56.6041	0	0	0	0
WBGene00197121	F14B6.8	7.28011	0.0010506	0.169401	4.79688	70.7552	0	0	0	0
WBGene00045484	F34D10.9	7.46278	0.000321119	0.0979588	2.39844	82.5477	0.961954	0	0	0
WBGene00015380	C03B1.10	7.88824	0.0436387	0.999087	0.59961	113.208	0	0	0	0
