# Supplementary material for: ADAR-mediated regulation of PQM-1 expression in neurons impacts gene expression throughout C. elegans and regulates survival from hypoxia
Source: PLoS Biol. 2023 Sep 25;21(9):e3002150. doi: 10.1371/journal.pbio.3002150 (PMC10553819; doi:10.1371/journal.pbio.3002150)
Supplement: S2 Table — (XLSX) [file pbio.3002150.s007.xlsx]

## Sheet: Sheet1
S2 Table. Sequences of all primers used in this study.
Primers used for qPCR
Gene	Direction	Sequence
gpd-3	Forward	GGAGGAGCCAAGAAGGTC
	Reverse	AAGTGGAGCAAGGCAGTT
dod-17	Forward	CCTCAGCTGGATAATGGGCAGTCTTGC
	Reverse	CTTGAGTAGTCCGAATAAGATTTCCTGCAGC
dod-19	Forward	CCAGGATATACGAGCATCGATTCGACAACC
	Reverse	GAAGCTCCAGGATATCTAGTATCTCTCTTG
dod-24	Forward	CAACAATGCGTCATGACTATCAACGTTCC
	Reverse	ATGTACGGATTGTAGTCATCGTTCTGGAGC
pqm-1	Forward	CCAGTTCACCGCCGACTACTATGCCTAAAT
	Reverse	GGGTTCAAGGGTAGGTTGGGGACTGGCAGA
Gene specific primers used for reverse transcription of RNA from neural cells
Gene	Sequence
gpd-3	GTGTGGGTTGAGTGAGATGGATGCTCCG
dod-17	GCTGAACCTTCGTTAGCGACAGTGAGTGTG
dod-19	CTGTTGGGACATACCCGCGAACATTTAC
dod-24	CCGTCCCGATGTTGATTTTGACCATTGGAG
Genotyping primers for adr-2(ok735) [for strains HAH27, HAH28, HAH29, HAH30, HAH31, HAH32, HAH33, HAH34, HAH35, HAH37, HAH38, HAH39]
Name	Sequence
Forward primer for deletion PCR	CGAGATGCTCAGAGAACATACATACGCGAA
Forward primer for deletion PCR	TCTATTCTCGCAACTCCACATGGTGCGGTG
Forward primer for flanking PCR	GATAATACGAATTGTGGGAAATGAGAAGAG
Reverse primer for flanking PCR	GAACCATTCCATCCGATGTTCGTACAACTTC
Genotyping primers for daf-2(m596) [for strains HAH29, HAH30, HAH31, HAH32, HAH33]
Forward primer	GGCAATTGACACAGTTCCACGATCAAGCGT
Reverse primer	GATACGTTTCCGAAGGCACAGGCGATCAGG
Genotyping primers for pqm-1(ok485) [for strains HAH34, HAH35, HAH37, HAH38, HAH39]
Forward primer for deletion PCR	GAACGGCACCCCTCTCCTTATCAGTGATAA
Forward primer for deletion PCR	GTACAGTAGTACGTCACCAGTCTCTGCTCT
Forward primer for flanking PCR	CGGCTCGATTTCCATGGCTTCATCACAAAT
Reverse primer for flanking PCR	CCCTCGTTTCGCAAACTGATAGTGCTCTCC
Primers for amplifying rab-3 to generate Neural ADR-1 strains
HH170	TTTGGTACCGATCTTCAGATGGGAGCAGTGGAC
HH2771	AGAGCTGCAGAAACATACCTTTGGGTCCTTTGGCCAATCC
CRISPR nucleic acids for ADR-1 dsRBD1 mutant strain
Name	Sequence
crRNA- adr-1	AGCAGCGAAACAAAAATGTT
ssODN- adr-1	GGAATCAGTCAACGAAGCGGCAGCGGCACAAAAATGTTCGGAACTTGTTGTTCGCGATCTTCGTCCGGAT
Primers for amplifying adr-2 cDNA to generate Neural ADR-2 cDNA strains
HH1962	TGTGTAGATCTATGGACTACAAAGACCATGACGGTGATTATAAAGATCATGACATCGATTACAAGGATGACGACGATAAGTCCG
HH1963	TGTGGTCGACTTAATTTATAGTAAACATTTGAAATTCTCGTGG
