# Supplementary material for: ADAR-mediated regulation of PQM-1 expression in neurons impacts gene expression throughout C. elegans and regulates survival from hypoxia
Source: PLoS Biol. 2023 Sep 25;21(9):e3002150. doi: 10.1371/journal.pbio.3002150 (PMC10553819; doi:10.1371/journal.pbio.3002150)
Supplement: S1 Data — (XLSX) [file pbio.3002150.s008.xlsx]

## Sheet: 1B_Biological replicate 1
Individual quantitative observations for Fig 1B: Each sheet represents data from one biological replicate (indicated). Column A indicates the sample analyzed. Column B indicates the gene analyzed. Column C is the cycle threshold (raw data). Column D represents the cDNA present in the sample where the Standards were set to a value of 1 and ten-fold serial dilutions were analyzed. The unknowns were…
Sample	Gene Analyzed
Standard 1	gpd-3	5.7613	1
Standard 2	gpd-3	7.54934	0.1
Standard 3	gpd-3	11.0571	0.01
Standard 4	gpd-3	14.0202	0.001
Standard 5	gpd-3	17.7883	0.0001
Standard 6	gpd-3	21.3038	1e-05
Standard 7	gpd-3	24.1714	1e-06
Standard 8	gpd-3	26.1579	1e-07
				Average Amount of cDNA
WT neural cells rep 1	gpd-3	22.4303	2.61091e-06
WT neural cells rep 1	gpd-3	22.485	2.50691e-06	2.50089e-06
WT neural cells rep 1	gpd-3	22.5522	2.38484e-06
adr-2(-) neural cells rep 1	gpd-3	20.6648	9.69311e-06
adr-2(-) neural cells rep 1	gpd-3	20.7907	8.82748e-06	9.28263e-06
adr-2(-) neural cells rep 1	gpd-3	20.7165	9.32731e-06
Standard 1	dod-17	5.64999	1
Standard 2	dod-17	7.19592	0.1							Sample	dod-17	gpd-3	dod-17/gpd-3	Normalized relative expression
Standard 3	dod-17	10.3484	0.01							WT neural cells	3.6e-08	2.5e-06	0.0144	1
Standard 4	dod-17	13.9917	0.001							adr-2(-) neural cells	1.8e-08	9.28e-06	0.00193966	0.134698
Standard 5	dod-17	18.6033	0.0001
Standard 6	dod-17	21.3209	1e-05
Standard 7	dod-17	24.2975	1e-06
Standard 8	dod-17	26.9072	1e-07
Standard 9	dod-17	30.7544	1e-08
WT neural cells rep 1	dod-17	28.7806	3.79824e-08
WT neural cells rep 1	dod-17	28.7992	3.7484e-08	3.60436e-08
WT neural cells rep 1	dod-17	28.9932	3.26645e-08
adr-2(-) neural cells rep 1	dod-17	29.9041	1.71212e-08
adr-2(-) neural cells rep 1	dod-17	29.802	1.84068e-08	1.79582e-08
adr-2(-) neural cells rep 1	dod-17	29.8066	1.83467e-08
Standard 1	dod-19	6.19733	1
Standard 2	dod-19	9.55856	0.1
Standard 3	dod-19	13.0167	0.01
Standard 4	dod-19	16.4443	0.001
Standard 5	dod-19	20.334	0.0001
Standard 6	dod-19	23.3851	1e-05
Standard 7	dod-19	26.7012	1e-06
Standard 8	dod-19	29.9691	1e-07
Standard 9	dod-19	33.6106	1e-08							Sample	dod-19	gpd-3	dod-19/gpd-3	Normalized relative expression
										WT neural cells	8.87e-07	2.5e-06	0.3548	1
										adr-2(-) neural cells	1.23e-07	9.28e-06	0.0132543	0.0373571
WT neural cells rep 1	dod-19	26.9455	8.76226e-07
WT neural cells rep 1	dod-19	26.8854	9.1243e-07	8.86705e-07
WT neural cells rep 1	dod-19	26.9536	8.7146e-07
adr-2(-) neural cells rep 1	dod-19	29.7308	1.34297e-07
adr-2(-) neural cells rep 1	dod-19	29.9831	1.13314e-07	1.2295e-07
adr-2(-) neural cells rep 1	dod-19	29.8827	1.21237e-07
Standard 1	dod-24	5.68573	1
Standard 2	dod-24	7.46717	0.1
Standard 3	dod-24	10.2037	0.01
Standard 4	dod-24	14.3229	0.001
Standard 5	dod-24	18.098	0.0001
Standard 6	dod-24	24.3711	1e-05
Standard 7	dod-24	26.5015	1e-06
Standard 8	dod-24	30.6197	1e-07
										Sample	dod-24	gpd-3	dod-24/gpd-3	Normalized relative expression
WT neural cells rep 1	dod-24	26.4084	1.10203e-06							WT neural cells	1.14e-06	2.5e-06	0.456	1
WT neural cells rep 1	dod-24	26.4274	1.08932e-06	1.14303e-06						adr-2(-) neural cells	8.29e-07	9.28e-06	0.0893319	0.195903
WT neural cells rep 1	dod-24	26.2186	1.23775e-06
adr-2(-) neural cells rep 1	dod-24	26.9841	7.74765e-07
adr-2(-) neural cells rep 1	dod-24	26.9083	8.11568e-07	8.29268e-07
adr-2(-) neural cells rep 1	dod-24	26.7366	9.01471e-07

## Sheet: 1B_Biological replicate 2
Individual quantitative observations for Fig 1B: Each sheet represents data from one biological replicate (indicated). Column A indicates the sample analyzed. Column B indicates the gene analyzed. Column C is the cycle threshold (raw data). Column D represents the cDNA present in the sample where the Standards were set to a value of 1 and ten-fold serial dilutions were analyzed. The unknowns were…
Sample	Gene Analyzed
Standard 1	gpd-3	5.7613	1
Standard 2	gpd-3	7.54934	0.1
Standard 3	gpd-3	11.0571	0.01
Standard 4	gpd-3	14.0202	0.001
Standard 5	gpd-3	17.7883	0.0001
Standard 6	gpd-3	21.3038	1e-05
Standard 7	gpd-3	24.1714	1e-06
Standard 8	gpd-3	26.1579	1e-07
				Average Amount of cDNA
WT neural cells rep 2	gpd-3	20.7554	9.06182e-06
WT neural cells rep 2	gpd-3	20.5369	1.06593e-05	9.53131e-06
WT neural cells rep 2	gpd-3	20.7838	8.87279e-06
adr-2(-) neural cells rep 2	gpd-3	22.3779	2.71452e-06
adr-2(-) neural cells rep 2	gpd-3	22.2797	2.91997e-06	2.88399e-06
adr-2(-) neural cells rep 2	gpd-3	22.2355	3.01748e-06
Standard 1	dod-17	5.64999	1
Standard 2	dod-17	7.19592	0.1							Sample	dod-17	gpd-3	dod-17/gpd-3	Normalized relative expression
Standard 3	dod-17	10.3484	0.01							WT neural cells	1.31e-07	9.53e-06	0.0137461	1
Standard 4	dod-17	13.9917	0.001							adr-2(-) neural cells	1.6e-08	2.88e-06	0.00555556	0.404156
Standard 5	dod-17	18.6033	0.0001
Standard 6	dod-17	21.3209	1e-05
Standard 7	dod-17	24.2975	1e-06
Standard 8	dod-17	26.9072	1e-07
Standard 9	dod-17	30.7544	1e-08
WT neural cells rep 2	dod-17	26.9589	1.38255e-07
WT neural cells rep 2	dod-17	27.1359	1.21943e-07	1.31232e-07
WT neural cells rep 2	dod-17	27.0082	1.33499e-07
adr-2(-) neural cells rep 2	dod-17	29.983	1.61891e-08
adr-2(-) neural cells rep 2	dod-17	29.9801	1.62227e-08	1.60406e-08
adr-2(-) neural cells rep 2	dod-17	30.0253	1.571e-08
Standard 1	dod-19	6.19733	1
Standard 2	dod-19	9.55856	0.1
Standard 3	dod-19	13.0167	0.01
Standard 4	dod-19	16.4443	0.001
Standard 5	dod-19	20.334	0.0001
Standard 6	dod-19	23.3851	1e-05
Standard 7	dod-19	26.7012	1e-06
Standard 8	dod-19	29.9691	1e-07
Standard 9	dod-19	33.6106	1e-08							Sample	dod-19	gpd-3	dod-19/gpd-3	Normalized relative expression
										WT neural cells	1.5e-06	9.53e-06	0.157398	1
										adr-2(-) neural cells	2.27e-07	2.88e-06	0.0788194	0.500766
WT neural cells rep 2	dod-19	26.0568	1.5942e-06
WT neural cells rep 2	dod-19	26.1804	1.46687e-06	1.50456e-06
WT neural cells rep 2	dod-19	26.1949	1.45259e-06
adr-2(-) neural cells rep 2	dod-19	28.9813	2.2246e-07
adr-2(-) neural cells rep 2	dod-19	28.9988	2.19858e-07	2.2672e-07
adr-2(-) neural cells rep 2	dod-19	28.882	2.37843e-07
Standard 1	dod-24	5.68573	1
Standard 2	dod-24	7.46717	0.1
Standard 3	dod-24	10.2037	0.01
Standard 4	dod-24	14.3229	0.001
Standard 5	dod-24	18.098	0.0001
Standard 6	dod-24	24.3711	1e-05
Standard 7	dod-24	26.5015	1e-06
Standard 8	dod-24	30.6197	1e-07
										Sample	dod-24	gpd-3	dod-24/gpd-3	Normalized relative expression
WT neural cells rep 2	dod-24	26.5645	1.00164e-06							WT neural cells	9.47e-07	9.53e-06	0.0993704	1
WT neural cells rep 2	dod-24	26.8333	8.49685e-07	9.47293e-07						adr-2(-) neural cells	1.16e-07	2.88e-06	0.0402778	0.40533
WT neural cells rep 2	dod-24	26.5826	9.90556e-07
adr-2(-) neural cells rep 2	dod-24	30.0172	1.21064e-07
adr-2(-) neural cells rep 2	dod-24	30.0729	1.17007e-07	1.15654e-07
adr-2(-) neural cells rep 2	dod-24	30.1904	1.08892e-07

## Sheet: 1B_Biological replicate 3
Individual quantitative observations for Fig 1B: Each sheet represents data from one biological replicate (indicated). Column A indicates the sample analyzed. Column B indicates the gene analyzed. Column C is the cycle threshold (raw data). Column D represents the cDNA present in the sample where the Standards were set to a value of 1 and ten-fold serial dilutions were analyzed. The unknowns were…
Sample	Gene Analyzed
Standard 1	gpd-3	5.7613	1
Standard 2	gpd-3	7.54934	0.1
Standard 3	gpd-3	11.0571	0.01
Standard 4	gpd-3	14.0202	0.001
Standard 5	gpd-3	17.7883	0.0001
Standard 6	gpd-3	21.3038	1e-05
Standard 7	gpd-3	24.1714	1e-06
Standard 8	gpd-3	26.1579	1e-07
				Average Amount of cDNA
WT neural cells rep 3	19.6978	1.98825e-05
WT neural cells rep 3	19.6628	2.04053e-05	2.11501e-05	2.11501e-05
WT neural cells rep 3	19.4922	2.31626e-05
adr-2(-) neural cells rep 3	22.7732	2.02382e-06
adr-2(-) neural cells rep 3	22.9833	1.7313e-06	1.86225e-06	1.86225e-06
adr-2(-) neural cells rep 3	22.9075	1.83162e-06
Standard 1	dod-17	5.64999	1
Standard 2	dod-17	7.19592	0.1							Sample	dod-17	gpd-3	dod-17/gpd-3	Normalized relative expression
Standard 3	dod-17	10.3484	0.01							WT neural cells	2.93e-07	2.12e-05	0.0138208	1
Standard 4	dod-17	13.9917	0.001							adr-2(-) neural cells	1.27e-08	1.86e-06	0.00682796	0.494036
Standard 5	dod-17	18.6033	0.0001
Standard 6	dod-17	21.3209	1e-05
Standard 7	dod-17	24.2975	1e-06
Standard 8	dod-17	26.9072	1e-07
Standard 9	dod-17	30.7544	1e-08
WT neural cells rep 3	dod-17	25.8459	3.04429e-07
WT neural cells rep 3	dod-17	25.8779	2.97601e-07	2.93022e-07
WT neural cells rep 3	dod-17	25.9789	2.77035e-07
adr-2(-) neural cells rep 3	dod-17	30.2198	1.36866e-08
adr-2(-) neural cells rep 3	dod-17	30.3458	1.25158e-08	1.27217e-08
adr-2(-) neural cells rep 3	dod-17	30.4096	1.19627e-08
Standard 1	dod-19	6.19733	1
Standard 2	dod-19	9.55856	0.1
Standard 3	dod-19	13.0167	0.01
Standard 4	dod-19	16.4443	0.001
Standard 5	dod-19	20.334	0.0001
Standard 6	dod-19	23.3851	1e-05
Standard 7	dod-19	26.7012	1e-06
Standard 8	dod-19	29.9691	1e-07
Standard 9	dod-19	33.6106	1e-08							Sample	dod-19	gpd-3	dod-19/gpd-3	Normalized relative expression
										WT neural cells	1.53e-06	2.12e-05	0.0721698	1
										adr-2(-) neural cells	6.69e-08	1.86e-06	0.0359677	0.498377
WT neural cells rep 3	dod-19	26.1468	1.5004e-06
WT neural cells rep 3	dod-19	26.2418	1.40743e-06	1.52832e-06
WT neural cells rep 3	dod-19	25.9815	1.67714e-06
adr-2(-) neural cells rep 3	dod-19	30.7963	6.55325e-08
adr-2(-) neural cells rep 3	dod-19	30.7205	6.89648e-08	6.69081e-08
adr-2(-) neural cells rep 3	dod-19	30.7806	6.62269e-08
Standard 1	dod-24	5.68573	1
Standard 2	dod-24	7.46717	0.1
Standard 3	dod-24	10.2037	0.01
Standard 4	dod-24	14.3229	0.001
Standard 5	dod-24	18.098	0.0001
Standard 6	dod-24	24.3711	1e-05
Standard 7	dod-24	26.5015	1e-06
Standard 8	dod-24	30.6197	1e-07
										Sample	dod-24	gpd-3	dod-24/gpd-3	Normalized relative expression
WT neural cells rep 3	dod-24	22.0701	1.56764e-05							WT neural cells	1.58e-05	2.12e-05	0.745283	1
WT neural cells rep 3	dod-24	22.0262	1.61033e-05	1.5766e-05						adr-2(-) neural cells	5e-07	1.86e-06	0.268817	0.360691
WT neural cells rep 3	dod-24	22.0867	1.55183e-05
adr-2(-) neural cells rep 3	dod-24	27.7732	4.78021e-07
adr-2(-) neural cells rep 3	dod-24	27.6961	5.01129e-07	5.0007e-07
adr-2(-) neural cells rep 3	dod-24	27.6323	5.21061e-07

## Sheet: 1C_Biological replicate 1
Individual quantitative observations for Fig 1C: Each sheet represents data from one biological replicate (indicated). Column A indicates the sample analyzed. Column B indicates the gene analyzed. Column C is the cycle threshold (raw data). Column D represents the cDNA present in the sample where the Standards were set to a value of 1 and ten-fold serial dilutions were analyzed. The unknowns were…
Sample	Gene Analyzed
Standard 1	gpd-3	4.15162	1
Standard 2	gpd-3	8.53585	0.1
Standard 3	gpd-3	10.9605	0.01
Standard 4	gpd-3	15.8195	0.001
Standard 5	gpd-3	17.6876	0.0001
Standard 6	gpd-3	22.0229	1e-05
Standard 7	gpd-3	24.2395	1e-06
				Average Amount of cDNA
WT starved rep 1	gpd-3	12.2827	0.00551646
WT starved rep 1	gpd-3	12.4233	0.00500901	0.00514274
WT starved rep 1	gpd-3	12.4546	0.00490275
adr-2(-) starved rep 1	gpd-3	11.2016	0.0115855
adr-2(-) starved rep 1	gpd-3	11.2743	0.0110217	0.0114626
adr-2(-) starved rep 1	gpd-3	11.1773	0.0117805
WT given food rep 1	gpd-3	13.437	0.00249802
WT given food rep 1	gpd-3	13.4802	0.00242508	0.00237458
WT given food rep 1	gpd-3	13.6217	0.00220065
adr-2(-) given food rep 1	gpd-3	13.1137	0.00311861
adr-2(-) given food rep 1	gpd-3	13.1629	0.00301518	0.00290331
adr-2(-) given food rep 1	gpd-3	13.3922	0.00257614
Standard 1	dod-17	4.35457	1
Standard 2	dod-17	6.7983	0.1
Standard 3	dod-17	10.2736	0.01
Standard 4	dod-17	13.4393	0.001
Standard 5	dod-17	16.6962	0.0001
Standard 6	dod-17	18.1854	1e-05
Standard 7	dod-17	22.6142	1e-06							Sample	dod-17	gpd-3	dod-17/gpd-3	Normalized relative expression
Standard 8	dod-17	25.434	1e-07							WT starved	3.82e-05	0.00514	0.00743191	1
										adr-2(-) starved	6.41e-06	0.0115	0.000557391	0.0749998
										WT given food	7.98e-06	0.00237	0.00336709	0.453059
										adr-2(-) given food	1e-05	0.0029	0.00344828	0.463983
WT starved rep 1	dod-17	17.3863	4.14388e-05
WT starved rep 1	dod-17	17.4738	3.87633e-05	3.81916e-05
WT starved rep 1	dod-17	17.6314	3.43726e-05
adr-2(-) starved rep 1	dod-17	19.9107	6.04132e-06
adr-2(-) starved rep 1	dod-17	19.8385	6.38346e-06	6.4095e-06
adr-2(-) starved rep 1	dod-17	19.7549	6.80373e-06
WT given food rep 1	dod-17	19.5505	7.95207e-06
WT given food rep 1	dod-17	19.5366	8.03633e-06	7.97826e-06
WT given food rep 1	dod-17	19.5514	7.94637e-06
adr-2(-) given food rep 1	dod-17	19.3808	9.05075e-06
adr-2(-) given food rep 1	dod-17	19.1419	1.08602e-05	1.00468e-05
adr-2(-) given food rep 1	dod-17	19.2203	1.02296e-05
Standard 1	dod-19	6.35818	1
Standard 2	dod-19	7.70751	0.1
Standard 3	dod-19	11.2354	0.01
Standard 4	dod-19	14.6225	0.001
Standard 5	dod-19	17.9803	0.0001							Sample	dod-19	gpd-3	dod-19/gpd-3	Normalized relative expression
Standard 6	dod-19	21.3375	1e-05							WT starved	0.000295	0.00514	0.057393	1
Standard 7	dod-19	25.0596	1e-06							adr-2(-) starved	0.000128	0.0115	0.0111304	0.193934
Standard 8	dod-19	28.1147	1e-07							WT given food	0.00034	0.00237	0.14346	2.49961
Standard 9	dod-19	31.058	1e-08							adr-2(-) given food	0.000328	0.0029	0.113103	1.97068
WT starved rep 1	dod-19	16.5038	0.000325364
WT starved rep 1	dod-19	16.6994	0.000283127	0.00029502
WT starved rep 1	dod-19	16.7324	0.00027657
adr-2(-) starved rep 1	dod-19	17.7981	0.000129681
adr-2(-) starved rep 1	dod-19	17.8752	0.000122766	0.000128415
adr-2(-) starved rep 1	dod-19	17.7646	0.000132799
WT given food rep 1	dod-19	16.3701	0.000357795
WT given food rep 1	dod-19	16.3898	0.000352819	0.000339713
WT given food rep 1	dod-19	16.5786	0.000308526
adr-2(-) given food rep 1	dod-19	16.5426	0.00031651
adr-2(-) given food rep 1	dod-19	16.4747	0.000332174	0.000327695
adr-2(-) given food rep 1	dod-19	16.4653	0.0003344
Standard 1	dod-24	6.44491	1
Standard 2	dod-24	9.68516	0.1
Standard 3	dod-24	12.8497	0.01
Standard 4	dod-24	16.2194	0.001
Standard 5	dod-24	19.425	0.0001							Sample	dod-24	gpd-3	dod-24/gpd-3	Normalized relative expression
Standard 6	dod-24	22.1244	1e-05							WT starved	0.000506	0.00514	0.0984436	1
Standard 7	dod-24	25.1913	1e-06							adr-2(-) starved	0.000482	0.0115	0.041913	0.425757
										WT given food	0.000476	0.00237	0.200844	2.04019
										adr-2(-) given food	0.000497	0.0029	0.171379	1.74089
WT starved rep 1	dod-24	16.7718	0.000562946
WT starved rep 1	dod-24	16.9805	0.000482856	0.000506177
WT starved rep 1	dod-24	17.0093	0.000472729
adr-2(-) starved rep 1	dod-24	16.9544	0.000492208
adr-2(-) starved rep 1	dod-24	17.0392	0.000462452	0.000482381
adr-2(-) starved rep 1	dod-24	16.9268	0.00050231
WT given food rep 1	dod-24	16.9779	0.00048378
WT given food rep 1	dod-24	16.97	0.000486594	0.000476011
WT given food rep 1	dod-24	17.0534	0.00045766
adr-2(-) given food rep 1	dod-24	16.8747	0.000521911
adr-2(-) given food rep 1	dod-24	16.9103	0.000508412	0.000496993
adr-2(-) given food rep 1	dod-24	16.9728	0.000485575

## Sheet: 1C_Biological replicate 2
Individual quantitative observations for Fig 1C: Each sheet represents data from one biological replicate (indicated). Column A indicates the sample analyzed. Column B indicates the gene analyzed. Column C is the cycle threshold (raw data). Column D represents the cDNA present in the sample where the Standards were set to a value of 1 and ten-fold serial dilutions were analyzed. The unknowns were…
Sample	Gene Analyzed
Standard 1	gpd-3	5.56137	1
Standard 2	gpd-3	9.16159	0.1
Standard 3	gpd-3	12.727	0.01
Standard 4	gpd-3	16.2633	0.001
Standard 5	gpd-3	22.7024	0.0001
Standard 6	gpd-3	26.2785	1e-05
Standard 7	gpd-3	28.5113	1e-06
				Average Amount of cDNA
WT starved rep 2	gpd-3	11.9449	0.0213961
WT starved rep 2	gpd-3	11.8579	0.0224845	0.0217316
WT starved rep 2	gpd-3	11.9517	0.0213143
adr-2(-) starved rep 2	gpd-3	11.5875	0.0262316
adr-2(-) starved rep 2	gpd-3	11.5819	0.0263158	0.0248889
adr-2(-) starved rep 2	gpd-3	11.8866	0.0221195
WT given food rep 2	gpd-3	12.5835	0.0148674
WT given food rep 2	gpd-3	12.6669	0.0141769	0.0141303
WT given food rep 2	gpd-3	12.7727	0.0133466
adr-2(-) given food rep 2	gpd-3	12.9531	0.0120426
adr-2(-) given food rep 2	gpd-3	12.9257	0.0122316	0.0124493
adr-2(-) given food rep 2	gpd-3	12.809	0.0130737
Standard 1	dod-17	5.56966	1
Standard 2	dod-17	6.48791	0.1
Standard 3	dod-17	9.26167	0.01
Standard 4	dod-17	12.3954	0.001
Standard 5	dod-17	15.4181	0.0001
Standard 6	dod-17	18.7804	1e-05
Standard 7	dod-17	22.2057	1e-06							Sample	dod-17	gpd-3	dod-17/gpd-3	Normalized relative expression
Standard 8	dod-17	25.328	1e-07							WT starved	1.35877e-05	0.0217	0.000626163	1
Standard 9	dod-17	28.1044	1e-08							adr-2(-) starved	1.59e-06	0.0249	6.38554e-05	0.101979
Standard 10	dod-17	30.754	1e-09							WT given food	9.1942e-06	0.0141	0.000652071	1.04138
										adr-2(-) given food	7.21216e-06	0.0124	0.000581626	0.928874
WT starved rep 2	dod-17	18.416		1.48021e-05
WT starved rep 2	dod-17	18.5755		1.30849e-05	1.35877e-05
WT starved rep 2	dod-17	18.5962		1.28763e-05
adr-2(-) starved rep 2	dod-17	21.2292		1.6804e-06
adr-2(-) starved rep 2	dod-17	21.3262		1.55905e-06	1.59394e-06
adr-2(-) starved rep 2	dod-17	21.3401		1.54237e-06
WT given food rep 2	dod-17	18.9927		9.47624e-06
WT given food rep 2	dod-17	19.0656		8.95638e-06	9.1942e-06
WT given food rep 2	dod-17	19.038		9.14998e-06
adr-2(-) given food rep 2	dod-17	19.458		6.61223e-06
adr-2(-) given food rep 2	dod-17	19.3298		7.3013e-06	7.21216e-06
adr-2(-) given food rep 2	dod-17	19.2572		7.72296e-06
Standard 1	dod-19	7.58058	1
Standard 2	dod-19	11.0296	0.1
Standard 3	dod-19	14.2506	0.01
Standard 4	dod-19	18.0437	0.001
Standard 5	dod-19	20.9738	0.0001							Sample	dod-19	gpd-3	dod-19/gpd-3	Normalized relative expression
Standard 6	dod-19	25.0321	1e-05							WT starved	0.00249	0.0217	0.114747	1
Standard 7	dod-19	27.8893	1e-06							adr-2(-) starved	0.00174	0.0249	0.0698795	0.60899
										WT given food	0.00322	0.0141	0.228369	1.9902
										adr-2(-) given food	0.00204	0.0124	0.164516	1.43373
WT starved rep 2	dod-19	16.4729	0.00249706
WT starved rep 2	dod-19	16.5134	0.00242988	0.00249069
WT starved rep 2	dod-19	16.4446	0.00254512
adr-2(-) starved rep 2	dod-19	16.9483	0.00181253
adr-2(-) starved rep 2	dod-19	17.0976	0.00163904	0.00173725
adr-2(-) starved rep 2	dod-19	16.9918	0.00176018
WT given food rep 2	dod-19	16.2502	0.00290127
WT given food rep 2	dod-19	16.0034	0.00342639	0.00322177
WT given food rep 2	dod-19	16.0423	0.00333766
adr-2(-) given food rep 2	dod-19	16.7326	0.00209621
adr-2(-) given food rep 2	dod-19	16.7009	0.00214138	0.00204461
adr-2(-) given food rep 2	dod-19	16.8813	0.00189625
Standard 1	dod-24	5.81846	1
Standard 2	dod-24	8.87121	0.1
Standard 3	dod-24	11.9858	0.01
Standard 4	dod-24	15.4263	0.001
Standard 5	dod-24	18.7316	0.0001							Sample	dod-24	gpd-3	dod-24/gpd-3	Normalized relative expression
Standard 6	dod-24	21.0546	1e-05							WT starved	0.000373	0.0217	0.0171889	1
Standard 7	dod-24	22.6664	1e-06							adr-2(-) starved	0.000121	0.0249	0.00485944	0.282707
										WT given food	0.000898	0.0141	0.0636879	3.70517
										adr-2(-) given food	0.000681	0.0124	0.0549194	3.19504
WT starved rep 2	dod-24	16.1102	0.000396936
WT starved rep 2	dod-24	16.2625	0.000351983	0.000373243
WT starved rep 2	dod-24	16.1965	0.000370809
adr-2(-) starved rep 2	dod-24	17.658	0.000116997
adr-2(-) starved rep 2	dod-24	17.5463	0.000127783	0.00012101
adr-2(-) starved rep 2	dod-24	17.6445	0.00011825
WT given food rep 2	dod-24	15.0702	0.000902022
WT given food rep 2	dod-24	15.0992	0.00088162	0.000897965
WT given food rep 2	dod-24	15.0587	0.000910252
adr-2(-) given food rep 2	dod-24	15.4066	0.000691663
adr-2(-) given food rep 2	dod-24	15.4787	0.000653415	0.000680932
adr-2(-) given food rep 2	dod-24	15.3956	0.000697719

## Sheet: 1C_Biological replicate 3
Individual quantitative observations for Fig 1C: Each sheet represents data from one biological replicate (indicated). Column A indicates the sample analyzed. Column B indicates the gene analyzed. Column C is the cycle threshold (raw data). Column D represents the cDNA present in the sample where the Standards were set to a value of 1 and ten-fold serial dilutions were analyzed. The unknowns were…
Sample	Gene Analyzed
Standard 1	gpd-3	5.56137	1
Standard 2	gpd-3	9.16159	0.1
Standard 3	gpd-3	12.727	0.01
Standard 4	gpd-3	16.2633	0.001
Standard 5	gpd-3	22.7024	0.0001
Standard 6	gpd-3	26.2785	1e-05
Standard 7	gpd-3	28.5113	1e-06
				Average Amount of cDNA
WT starved rep 3	gpd-3	10.6261	0.0453805
WT starved rep 3	gpd-3	10.676	0.0441087	0.0430354
WT starved rep 3	gpd-3	10.8644	0.0396169
adr-2(-) starved rep 3	gpd-3	11.3745	0.0296201
adr-2(-) starved rep 3	gpd-3	11.1312	0.0340259	0.031876
adr-2(-) starved rep 3	gpd-3	11.2399	0.0319822
WT given food rep 3	gpd-3	13.5306	0.00866399
WT given food rep 3	gpd-3	13.2606	0.0101057	0.00958191
WT given food rep 3	gpd-3	13.2833	0.009976
adr-2(-) given food rep 3	gpd-3	12.2807	0.0176683
adr-2(-) given food rep 3	gpd-3	12.1297	0.0192568	0.0183795
adr-2(-) given food rep 3	gpd-3	12.2274	0.0182134
Standard 1	dod-17	5.56966	1
Standard 2	dod-17	6.48791	0.1
Standard 3	dod-17	9.26167	0.01
Standard 4	dod-17	12.3954	0.001
Standard 5	dod-17	15.4181	0.0001
Standard 6	dod-17	18.7804	1e-05
Standard 7	dod-17	22.2057	1e-06							Sample	dod-17	gpd-3	dod-17/gpd-3	Normalized relative expression
Standard 8	dod-17	25.328	1e-07							WT starved	4.24187e-05	0.043	0.000986482	1
Standard 9	dod-17	28.1044	1e-08							adr-2(-) starved	5.49793e-06	0.0319	0.000172349	0.174711
Standard 10	dod-17	30.754	1e-09							WT given food	1.09602e-05	0.00958	0.00114407	1.15975
										adr-2(-) given food	1.21386e-05	0.0184	0.000659709	0.668748
WT starved rep 3	dod-17	17.1342	3.98903e-05
WT starved rep 3	dod-17	16.9965	4.43714e-05	4.24187e-05
WT starved rep 3	dod-17	17.0373	4.29946e-05
adr-2(-) starved rep 3	dod-17	19.7925	5.10473e-06
adr-2(-) starved rep 3	dod-17	19.5549	6.13494e-06	5.49793e-06
adr-2(-) starved rep 3	dod-17	19.7552	5.25413e-06
WT given food rep 3	dod-17	18.8212	1.08199e-05
WT given food rep 3	dod-17	18.9116	1.00891e-05	1.09602e-05
WT given food rep 3	dod-17	18.6904	1.19717e-05
adr-2(-) given food rep 3	dod-17	18.5832	1.30064e-05
adr-2(-) given food rep 3	dod-17	18.7365	1.15529e-05	1.21386e-05
adr-2(-) given food rep 3	dod-17	18.7029	1.18567e-05
Standard 1	dod-19	7.58058	1
Standard 2	dod-19	11.0296	0.1
Standard 3	dod-19	14.2506	0.01
Standard 4	dod-19	18.0437	0.001
Standard 5	dod-19	20.9738	0.0001							Sample	dod-19	gpd-3	dod-19/gpd-3	Normalized relative expression
Standard 6	dod-19	25.0321	1e-05							WT starved	0.00309023	0.043	0.0718658	1
Standard 7	dod-19	27.8893	1e-06							adr-2(-) starved	0.00110739	0.0319	0.0347145	0.483047
										WT given food	0.00208675	0.00958	0.217824	3.03098
										adr-2(-) given food	0.00409166	0.0184	0.222373	3.09428
WT starved rep 3	dod-19	16.1141	0.00318002
WT starved rep 3	dod-19	16.1475	0.00310933	0.00309023
WT starved rep 3	dod-19	16.2098	0.00298133
adr-2(-) starved rep 3	dod-19	17.5536	0.00120546
adr-2(-) starved rep 3	dod-19	17.7385	0.00106423	0.00110739
adr-2(-) starved rep 3	dod-19	17.755	0.0010525
WT given food rep 3	dod-19	16.6826	0.00216797
WT given food rep 3	dod-19	16.6426	0.00222719	0.00208675
WT given food rep 3	dod-19	16.9059	0.00186509
adr-2(-) given food rep 3	dod-19	15.8908	0.0036964
adr-2(-) given food rep 3	dod-19	15.6924	0.00422524	0.00409166
adr-2(-) given food rep 3	dod-19	15.648	0.00435333
Standard 1	dod-24	5.81846	1
Standard 2	dod-24	8.87121	0.1
Standard 3	dod-24	11.9858	0.01
Standard 4	dod-24	15.4263	0.001
Standard 5	dod-24	18.7316	0.0001							Sample	dod-24	gpd-3	dod-24/gpd-3	Normalized relative expression
Standard 6	dod-24	21.0546	1e-05							WT starved	0.00172168	0.043	0.040039	1
Standard 7	dod-24	22.6664	1e-06							adr-2(-) starved	0.000518863	0.0319	0.0162653	0.406236
										WT given food	0.00092129	0.00958	0.096168	2.40186
										adr-2(-) given food	0.00142337	0.0184	0.0773573	1.93205
WT starved rep 3	dod-24	14.2446	0.00173068
WT starved rep 3	dod-24	14.2476	0.00172654	0.00172168
WT starved rep 3	dod-24	14.2614	0.00170781
adr-2(-) starved rep 3	dod-24	15.7176	0.000541109
adr-2(-) starved rep 3	dod-24	15.9004	0.00046843	0.000518863
adr-2(-) starved rep 3	dod-24	15.7038	0.00054705
WT given food rep 3	dod-24	14.9301	0.00100745
WT given food rep 3	dod-24	15.0705	0.00090178	0.00092129
WT given food rep 3	dod-24	15.1385	0.000854643
adr-2(-) given food rep 3	dod-24	14.4026	0.0015277
adr-2(-) given food rep 3	dod-24	14.5425	0.00136802	0.00142337
adr-2(-) given food rep 3	dod-24	14.5366	0.0013744

## Sheet: 1D_Biological replicate 1
Individual quantitative observations for Fig 1D: Each sheet represents data from one biological replicate (indicated). Column A indicates the sample analyzed. Column B indicates the gene analyzed. Column C is the cycle threshold (raw data). Column D represents the cDNA present in the sample where the Standards were set to a value of 1 and ten-fold serial dilutions were analyzed. The unknowns were…
Sample	Gene Analyzed
Standard 1	gpd-3	5.69139	1
Standard 2	gpd-3	9.07176	0.1
Standard 3	gpd-3	12.2962	0.01
Standard 4	gpd-3	15.4032	0.001
Standard 5	gpd-3	18.7651	0.0001
Standard 6	gpd-3	21.3614	1e-05
Standard 7	gpd-3	24.3815	1e-06
Standard 8	gpd-3	25.9922	1e-07
				Average Amount of cDNA
WT rep 1	gpd-3	14.6127	0.00139951
WT rep 1	gpd-3	14.7137	0.00128772	0.00139169
WT rep 1	gpd-3	14.5385	0.00148783
adr-2(-) rep 1	gpd-3	13.9785	0.0023606
adr-2(-) rep 1	gpd-3	13.9826	0.00235263	0.00234726
adr-2(-) rep 1	gpd-3	13.9951	0.00232854
daf-2(-) rep 1	gpd-3	13.0391	0.0051213
daf-2(-) rep 1	gpd-3	12.9854	0.00535322	0.00509869
daf-2(-) rep 1	gpd-3	13.1122	0.00482155
adr-2(-);daf-2(-) rep 1	gpd-3	13.5914	0.00324814
adr-2(-);daf-2(-) rep 1	gpd-3	13.4236	0.00373	0.00339855
adr-2(-);daf-2(-) rep 1	gpd-3	13.6029	0.00321753
										Sample	dod-17	gpd-3	dod-17/gpd-3	Normalized relative expression
Standard 1	dod-17	7.40233	1							WT	0.00155	0.00139	1.11511	1
Standard 2	dod-17	10.7851	0.1							adr-2(-)	0.000294	0.00235	0.125106	0.112192
Standard 3	dod-17	14.1952	0.01							daf-2(-)	0.000728	0.0051	0.142745	0.12801
Standard 4	dod-17	17.7435	0.001							adr-2(-);daf-2(-)	0.000465	0.0034	0.136765	0.122647
Standard 5	dod-17	20.9502	0.0001
Standard 6	dod-17	24.8026	1e-05
Standard 7	dod-17	27.9591	1e-06
Standard 8	dod-17	32.159	1e-07
WT rep 1	dod-17	17.9234	0.00145703
WT rep 1	dod-17	17.7339	0.00162728	0.00154809
WT rep 1	dod-17	17.8063	0.00155995
adr-2(-) rep 1	dod-17	20.6827	0.000291546
adr-2(-) rep 1	dod-17	20.7085	0.000287202	0.000293743
adr-2(-) rep 1	dod-17	20.6196	0.00030248
daf-2(-) rep 1	dod-17	19.2135	0.000686691
daf-2(-) rep 1	dod-17	19.0136	0.000771607	0.000727801
daf-2(-) rep 1	dod-17	19.1202	0.000725104
adr-2(-);daf-2(-) rep 1	dod-17	19.9399	0.000449587
adr-2(-);daf-2(-) rep 1	dod-17	19.8105	0.000484817	0.000464647
adr-2(-);daf-2(-) rep 1	dod-17	19.9024	0.000459538
										Sample	dod-19	gpd-3	dod-19/gpd-3	Normalized relative expression
										WT	0.000126	0.00139	0.0906475	1
										adr-2(-)	2.4e-05	0.00235	0.0102128	0.112665
Standard 1	dod-19	5.76776	1							daf-2(-)	7.61e-05	0.0051	0.0149216	0.164611
Standard 2	dod-19	9.00548	0.1							adr-2(-);daf-2(-)	3.2e-05	0.0034	0.00941176	0.103828
Standard 3	dod-19	12.436	0.01
Standard 4	dod-19	16.0492	0.001
Standard 5	dod-19	19.1111	0.0001
Standard 6	dod-19	22.4362	1e-05
Standard 7	dod-19	25.9052	1e-06
Standard 8	dod-19	29.037	1e-07
Standard 9	dod-19	31.8607	1e-08
WT rep 1	dod-19	18.6792	0.000131443
WT rep 1	dod-19	18.7061	0.000128994	0.000126495
WT rep 1	dod-19	18.821	0.000119048
adr-2(-) rep 1	dod-19	21.2192	2.23059e-05
adr-2(-) rep 1	dod-19	21.1026	2.4197e-05	2.39912e-05
adr-2(-) rep 1	dod-19	21.0292	2.54707e-05
daf-2(-) rep 1	dod-19	19.4685	7.57455e-05
daf-2(-) rep 1	dod-19	19.4548	7.64724e-05	7.61466e-05
daf-2(-) rep 1	dod-19	19.4595	7.62221e-05
adr-2(-);daf-2(-) rep 1	dod-19	20.7799	3.03144e-05
adr-2(-);daf-2(-) rep 1	dod-19	20.558	3.53943e-05	3.20284e-05
adr-2(-);daf-2(-) rep 1	dod-19	20.7769	3.03765e-05
										Sample	dod-24	gpd-3	dod-24/gpd-3	Normalized relative expression
										WT	5e-05	0.00139	0.0359712	1
										adr-2(-)	2.45e-05	0.00235	0.0104255	0.28983
Standard 1	dod-24	4.8836	1							daf-2(-)	6.04e-05	0.0051	0.0118431	0.329239
Standard 2	dod-24	7.35137	0.1							adr-2(-);daf-2(-)	4.24e-05	0.0034	0.0124706	0.346682
Standard 3	dod-24	9.82812	0.01
Standard 4	dod-24	13.2621	0.001
Standard 5	dod-24	16.6481	0.0001
Standard 6	dod-24	19.771	1e-05
Standard 7	dod-24	22.6281	1e-06
Standard 8	dod-24	25.7293	1e-07
Standard 9	dod-24	28.4748	1e-08
WT rep 1	dod-24	17.2968	5.50987e-05
WT rep 1	dod-24	17.502	4.71363e-05	4.99531e-05
WT rep 1	dod-24	17.4885	4.76244e-05
adr-2(-) rep 1	dod-24	18.3857	2.40721e-05
adr-2(-) rep 1	dod-24	18.4688	2.25981e-05	2.44655e-05
adr-2(-) rep 1	dod-24	18.2482	2.67263e-05
daf-2(-) rep 1	dod-24	17.1309	6.25055e-05
daf-2(-) rep 1	dod-24	17.1696	6.0695e-05	6.03676e-05
daf-2(-) rep 1	dod-24	17.2315	5.79024e-05
adr-2(-);daf-2(-) rep 1	dod-24	17.6972	4.0634e-05
adr-2(-);daf-2(-) rep 1	dod-24	17.5835	4.43043e-05	4.23965e-05
adr-2(-);daf-2(-) rep 1	dod-24	17.6459	4.22512e-05

## Sheet: 1D_Biological replicate 2
Individual quantitative observations for Fig 1D: Each sheet represents data from one biological replicate (indicated). Column A indicates the sample analyzed. Column B indicates the gene analyzed. Column C is the cycle threshold (raw data). Column D represents the cDNA present in the sample where the Standards were set to a value of 1 and ten-fold serial dilutions were analyzed. The unknowns were…
Sample	Gene Analyzed	Cycle Threshold	Amount of cDNA							Sample	dod-24	gpd-3	dod-24/gpd-3	Normalized relative expression
Standard 1	dod-24	3.99187	1							WT	1.91e-07	0.00542	3.52399e-05	1
Standard 2	dod-24	6.91727	0.1							adr-2(-)	7.39e-08	0.00582	1.26976e-05	0.360319
Standard 3	dod-24	9.00193	0.01							daf-2(-)	8.58e-08	0.00679	1.26362e-05	0.358578
Standard 4	dod-24	13.9154	0.001							adr-2(-);daf-2(-)	6.42e-08	0.00519	1.23699e-05	0.351021
Standard 5	dod-24	17.1265	0.0001
Standard 6	dod-24	20.4384	1e-05
Standard 7	dod-24	23.6637	1e-06
Standard 8	dod-24	26.6196	1e-07
Standard 9	dod-24	30.1894	1e-08
Standard 10	dod-24	34.7801	1e-09
				Average Amount of cDNA
WT rep 2	dod-24	26.2754	1.82637e-07
WT rep 2	dod-24	26.0536	2.12245e-07	1.90744e-07
WT rep 2	dod-24	26.3187	1.77351e-07
adr-2(-) rep 2	dod-24	27.7219	6.85442e-08
adr-2(-) rep 2	dod-24	27.6765	7.0684e-08	7.38897e-08
adr-2(-) rep 2	dod-24	27.4494	8.2441e-08
daf-2(-) rep 2	dod-24	27.3662	8.72248e-08
daf-2(-) rep 2	dod-24	27.3932	8.56419e-08	8.58114e-08
daf-2(-) rep 2	dod-24	27.4118	8.45674e-08
adr-2(-);daf-2(-) rep 2	dod-24	27.7186	6.86962e-08
adr-2(-);daf-2(-) rep 2	dod-24	27.8374	6.33859e-08	6.41624e-08
adr-2(-);daf-2(-) rep 2	dod-24	27.9085	6.04052e-08
Standard 1	gpd-3	4.86532	1
Standard 2	gpd-3	8.12878	0.1
Standard 3	gpd-3	11.1399	0.01
Standard 4	gpd-3	14.6848	0.001
Standard 5	gpd-3	19.2122	0.0001
Standard 6	gpd-3	21.3054	1e-05
Standard 7	gpd-3	24.5082	1e-06
WT rep 2	gpd-3	12.3783	0.00545583
WT rep 2	gpd-3	12.4572	0.00516645	0.00541809
WT rep 2	gpd-3	12.3323	0.00563198
adr-2(-) rep 2	gpd-3	12.3929	0.00540129
adr-2(-) rep 2	gpd-3	12.2644	0.0059025	0.00582491
adr-2(-) rep 2	gpd-3	12.2	0.00617093
daf-2(-) rep 2	gpd-3	12.1393	0.00643523
daf-2(-) rep 2	gpd-3	12.1352	0.00645331	0.00678756
daf-2(-) rep 2	gpd-3	11.9226	0.00747414
adr-2(-);daf-2(-) rep 2	gpd-3	12.4263	0.005278
adr-2(-);daf-2(-) rep 2	gpd-3	12.4882	0.00505726	0.00519259
adr-2(-);daf-2(-) rep 2	gpd-3	12.4361	0.00524251
Standard 1	dod-17	4.73185	1							Sample	dod-17	gpd-3	dod-17/gpd-3	Normalized relative expression
Standard 2	dod-17	7.33492	0.1							WT	5.36e-06	0.00542	0.00098893	1
Standard 3	dod-17	10.1644	0.01							adr-2(-)	7.18e-07	0.00582	0.000123368	0.124749
Standard 4	dod-17	14.4404	0.001							daf-2(-)	1.08e-06	0.00679	0.000159057	0.160838
Standard 5	dod-17	17.4151	0.0001							adr-2(-);daf-2(-)	1.34e-06	0.00519	0.000258189	0.261079
Standard 6	dod-17	20.3579	1e-05
Standard 7	dod-17	23.0422	1e-06
Standard 8	dod-17	26.7293	1e-07
Standard 9	dod-17	30.3256	1e-08
Standard 10	dod-17	33.4406	1e-09
WT rep 2	dod-17	21.3319	5.14351e-06
WT rep 2	dod-17	21.3349	5.13224e-06	5.35812e-06
WT rep 2	dod-17	21.1644	5.79861e-06
adr-2(-) rep 2	dod-17	24.151	6.83683e-07
adr-2(-) rep 2	dod-17	24.0579	7.30776e-07	7.17833e-07
adr-2(-) rep 2	dod-17	24.0422	7.3904e-07
daf-2(-) rep 2	dod-17	23.5256	1.06971e-06
daf-2(-) rep 2	dod-17	23.4406	1.13684e-06	1.08495e-06
daf-2(-) rep 2	dod-17	23.5539	1.04828e-06
adr-2(-);daf-2(-) rep 2	dod-17	23.1655	1.38422e-06
adr-2(-);daf-2(-) rep 2	dod-17	23.2646	1.28945e-06	1.34432e-06
adr-2(-);daf-2(-) rep 2	dod-17	23.1909	1.3593e-06
Standard 1	dod-19	5.09177	1							Sample	dod-19	gpd-3	dod-19/gpd-3	Normalized relative expression
Standard 2	dod-19	8.11828	0.1							WT	2.79e-07	0.00542	5.1476e-05	1
Standard 3	dod-19	11.7727	0.01							adr-2(-)	1.24e-07	0.00582	2.13058e-05	0.413898
Standard 4	dod-19	14.7621	0.001							daf-2(-)	1.02e-07	0.00679	1.50221e-05	0.291827
Standard 5	dod-19	17.3387	0.0001							adr-2(-);daf-2(-)	7.34e-08	0.00519	1.41426e-05	0.274741
Standard 6	dod-19	20.11	1e-05
Standard 7	dod-19	23.0099	1e-06
Standard 8	dod-19	26.0016	1e-07
Standard 9	dod-19	29.6011	1e-08
Standard 10	dod-19	33.2221	1e-09
WT rep 2	dod-19	25.2709	2.56117e-07
WT rep 2	dod-19	25.1073	2.89859e-07	2.79327e-07
WT rep 2	dod-19	25.0976	2.92006e-07
adr-2(-) rep 2	dod-19	26.2251	1.24444e-07
adr-2(-) rep 2	dod-19	26.2439	1.22689e-07	1.23946e-07
adr-2(-) rep 2	dod-19	26.2224	1.24704e-07
daf-2(-) rep 2	dod-19	26.4952	1.0145e-07
daf-2(-) rep 2	dod-19	26.5622	9.64361e-08	1.01855e-07
daf-2(-) rep 2	dod-19	26.4164	1.07679e-07
adr-2(-);daf-2(-) rep 2	dod-19	27.0193	6.82465e-08
adr-2(-);daf-2(-) rep 2	dod-19	26.8044	8.02941e-08	7.33651e-08
adr-2(-);daf-2(-) rep 2	dod-19	26.9567	7.15546e-08

## Sheet: 1D_Biological replicate 3
Individual quantitative observations for Figure 1D: Each sheet represents data from one biological replicate (indicated). Column A indicates the sample analyzed. Column B indicates the gene analyzed. Column C is the cycle threshold (raw data). Column D represents the cDNA present in the sample where the Standards were set to a value of 1 and ten-fold serial dilutions were analyzed. The unknowns w…
Sample	Gene Analyzed	Cycle Threshold	Amount of cDNA
Standard 1	gpd-3	4.86532	1
Standard 2	gpd-3	8.12878	0.1
Standard 3	gpd-3	11.1399	0.01
Standard 4	gpd-3	14.6848	0.001
Standard 5	gpd-3	19.2122	0.0001
Standard 6	gpd-3	21.3054	1e-05
Standard 7	gpd-3	24.5082	1e-06
				Average Amount of cDNA
WT rep 3	gpd-3	12.21	0.00612832
WT rep 3	gpd-3	12.332	0.00563331	0.00582095
WT rep 3	gpd-3	12.3146	0.00570122
adr-2(-) rep 3	gpd-3	12.4276	0.00527321
adr-2(-) rep 3	gpd-3	12.3817	0.00544309	0.00515266
adr-2(-) rep 3	gpd-3	12.5815	0.00474168
daf-2(-) rep 3	gpd-3	12.577	0.00475639
daf-2(-) rep 3	gpd-3	12.3207	0.00567722	0.00513247
daf-2(-) rep 3	gpd-3	12.5152	0.00496379
adr-2(-);daf-2(-) rep 3	gpd-3	12.5751	0.00476263
adr-2(-);daf-2(-) rep 3	gpd-3	12.6276	0.00459295	0.00453043
adr-2(-);daf-2(-) rep 3	gpd-3	12.7449	0.00423571
Standard 1	dod-17	4.73185	1							Sample	dod-17	gpd-3	dod-17/gpd-3	Normalized relative expression
Standard 2	dod-17	7.33492	0.1							WT	1.58e-07	0.00582	2.71478e-05	1
Standard 3	dod-17	10.1644	0.01							adr-2(-)	3.61e-08	0.00515	7.00971e-06	0.258206
Standard 4	dod-17	14.4404	0.001							daf-2(-)	3.9e-08	0.00513	7.60234e-06	0.280036
Standard 5	dod-17	17.4151	0.0001							adr-2(-);daf-2(-)	3.27e-08	0.00453	7.21854e-06	0.265898
Standard 6	dod-17	20.3579	1e-05
Standard 7	dod-17	23.0422	1e-06
Standard 8	dod-17	26.7293	1e-07
Standard 9	dod-17	30.3256	1e-08
Standard 10	dod-17	33.4406	1e-09
WT rep 3	dod-17	26.2534	1.51796e-07
WT rep 3	dod-17	26.1044	1.68881e-07	1.58484e-07
WT rep 3	dod-17	26.2263	1.54776e-07
adr-2(-) rep 3	dod-17	28.2805	3.55705e-08
adr-2(-) rep 3	dod-17	28.2015	3.76406e-08	3.61281e-08
adr-2(-) rep 3	dod-17	28.2962	3.51732e-08
daf-2(-) rep 3	dod-17	28.0683	4.14051e-08
daf-2(-) rep 3	dod-17	28.0744	4.12246e-08	3.90458e-08
daf-2(-) rep 3	dod-17	28.3229	3.45076e-08
adr-2(-);daf-2(-) rep 3	dod-17	28.3217	3.45373e-08
adr-2(-);daf-2(-) rep 3	dod-17	28.4526	3.1447e-08	3.27257e-08
adr-2(-);daf-2(-) rep 3	dod-17	28.4199	3.21928e-08
										Sample	dod-19	gpd-3	dod-19/gpd-3	Normalized relative expression
										WT	3.58e-08	0.00582	6.1512e-06	1
Standard 1	dod-19	5.09177	1							adr-2(-)	8.03e-09	0.00515	1.55922e-06	0.253483
Standard 2	dod-19	8.11828	0.1							daf-2(-)	8.34e-09	0.00513	1.62573e-06	0.264295
Standard 3	dod-19	11.7727	0.01							adr-2(-);daf-2(-)	9.71e-09	0.00453	2.14349e-06	0.348466
Standard 4	dod-19	14.7621	0.001
Standard 5	dod-19	17.3387	0.0001
Standard 6	dod-19	20.11	1e-05
Standard 7	dod-19	23.0099	1e-06
Standard 8	dod-19	26.0016	1e-07
Standard 9	dod-19	29.6011	1e-08
Standard 10	dod-19	33.2221	1e-09
WT rep 3	dod-19	27.8287	3.69971e-08
WT rep 3	dod-19	27.8667	3.59496e-08	3.57972e-08
WT rep 3	dod-19	27.9232	3.44449e-08
adr-2(-) rep 3	dod-19	29.7527	8.63181e-09
adr-2(-) rep 3	dod-19	29.8069	8.28513e-09	8.03061e-09
adr-2(-) rep 3	dod-19	29.9971	7.17488e-09
daf-2(-) rep 3	dod-19	29.8706	7.89535e-09
daf-2(-) rep 3	dod-19	29.7263	8.80643e-09	8.34034e-09
daf-2(-) rep 3	dod-19	29.8015	8.31924e-09
adr-2(-);daf-2(-) rep 3	dod-19	29.6673	9.20828e-09
adr-2(-);daf-2(-) rep 3	dod-19	29.538	1.0154e-08	9.70982e-09
adr-2(-);daf-2(-) rep 3	dod-19	29.5894	9.76719e-09
										Sample	dod-24	gpd-3	dod-24/gpd-3	Normalized relative expression
										WT	1.28e-08	0.00582	2.19931e-06	1
Standard 1	dod-24	3.99187	1							adr-2(-)	3.79e-09	0.00515	7.35922e-07	0.334615
Standard 2	dod-24	6.91727	0.1							daf-2(-)	3.51e-09	0.00513	6.84211e-07	0.311102
Standard 3	dod-24	9.00193	0.01							adr-2(-);daf-2(-)	3.1e-09	0.00453	6.84327e-07	0.311155
Standard 4	dod-24	13.9154	0.001
Standard 5	dod-24	17.1265	0.0001
Standard 6	dod-24	20.4384	1e-05
Standard 7	dod-24	23.6637	1e-06
Standard 8	dod-24	26.6196	1e-07
Standard 9	dod-24	30.1894	1e-08
Standard 10	dod-24	34.7801	1e-09
WT rep 3	dod-24	30.1626	1.31167e-08
WT rep 3	dod-24	30.1765	1.29935e-08	1.2761e-08
WT rep 3	dod-24	30.2728	1.21728e-08
adr-2(-) rep 3	dod-24	31.9785	3.8327e-09
adr-2(-) rep 3	dod-24	31.9756	3.84033e-09	3.75932e-09
adr-2(-) rep 3	dod-24	32.069	3.60495e-09
daf-2(-) rep 3	dod-24	32.1711	3.36399e-09
daf-2(-) rep 3	dod-24	32.0133	3.7435e-09	3.50752e-09
daf-2(-) rep 3	dod-24	32.1488	3.41506e-09
adr-2(-);daf-2(-) rep 3	dod-24	32.2645	3.15773e-09
adr-2(-);daf-2(-) rep 3	dod-24	32.2674	3.1515e-09	3.09589e-09
adr-2(-);daf-2(-) rep 3	dod-24	32.3507	2.97844e-09
