# Supplementary material for: ADAR-mediated regulation of PQM-1 expression in neurons impacts gene expression throughout C. elegans and regulates survival from hypoxia
Source: PLoS Biol. 2023 Sep 25;21(9):e3002150. doi: 10.1371/journal.pbio.3002150 (PMC10553819; doi:10.1371/journal.pbio.3002150)
Supplement: S2 Data — (XLSX) [file pbio.3002150.s009.xlsx]

## Sheet: 2A_Biological replicate 1
Individual quantitative observations for Figure 2A: Each sheet represents data from one biological replicate (indicated). Column A indicates the sample analyzed. Column B indicates the gene analyzed. Column C is the cycle threshold (raw data). Column D represents the cDNA present in the sample where the Standards were set to a value of 1 and ten-fold serial dilutions were analyzed. The unknowns w…
Sample	Gene Analyzed
Standard 1	gpd-3	6.48154	1
Standard 2	gpd-3	9.44388	0.1
Standard 3	gpd-3	12.9094	0.01
Standard 4	gpd-3	16.3037	0.001
Standard 5	gpd-3	19.4775	0.0001
Standard 6	gpd-3	22.6257	1e-05
Standard 7	gpd-3	26.3504	1e-06
Standard 8	gpd-3	26.8139	1e-07
				Average Amount of cDNA
WT rep 1	gpd-3	19.3683	8.1451e-05
WT rep 1	gpd-3	19.3299	8.38183e-05	8.50034e-05
WT rep 1	gpd-3	19.2384	8.97409e-05
adr-2(-) rep 1	gpd-3	23.6021	3.45714e-06
adr-2(-) rep 1	gpd-3	23.7953	2.99298e-06	3.27576e-06
adr-2(-) rep 1	gpd-3	23.6335	3.37717e-06
neural adr-2 rep 1	gpd-3	23.2537	4.48352e-06
neural adr-2 rep 1	gpd-3	23.0771	5.11515e-06	4.65873e-06
neural adr-2 rep 1	gpd-3	23.2858	4.37752e-06
Standard 1	dod-17	4.52605	1
Standard 2	dod-17	8.23432	0.1							Sample	dod-17	gpd-3	dod-17/gpd-3	Normalized relative expression
Standard 3	dod-17	12.3456	0.01							WT	0.000125	8.5e-05	1.47059	11.7647
Standard 4	dod-17	15.0224	0.001							adr-2(-)	4.1e-07	3.28e-06	0.125	1
Standard 5	dod-17	19.9957	0.0001							neural adr-2	8.1e-06	4.66e-06	1.7382	13.9056
Standard 6	dod-17	23.9909	1e-05
Standard 7	dod-17	27.0326	1e-06
Standard 8	dod-17	29.2193	1e-07
Standard 9	dod-17	32.0326	1e-08
Standard 10	dod-17	32.949	1e-09
WT rep 1	dod-17	18.6057	0.000120667
WT rep 1	dod-17	18.4645	0.000133116	0.000124563
WT rep 1	dod-17	18.6148	0.000119907
adr-2(-) rep 1	dod-17	26.7857	4.10075e-07
adr-2(-) rep 1	dod-17	26.7765	4.12699e-07	4.09993e-07
adr-2(-) rep 1	dod-17	26.7958	4.07204e-07
neural adr-2 rep 1	dod-17	22.4973	8.07456e-06
neural adr-2 rep 1	dod-17	22.5491	7.78874e-06	8.09893e-06
neural adr-2 rep 1	dod-17	22.4347	8.43349e-06
Standard 1	dod-19	6.52446	1
Standard 2	dod-19	10.2855	0.1
Standard 3	dod-19	13.9695	0.01
Standard 4	dod-19	17.0306	0.001
Standard 5	dod-19	21.9889	0.0001							Sample	dod-19	gpd-3	dod-19/gpd-3	Normalized relative expression
Standard 6	dod-19	24.0108	1e-05							WT	8.02e-05	8.5e-05	0.943529	15.2452
Standard 7	dod-19	27.3215	1e-06							adr-2(-)	2.03e-07	3.28e-06	0.0618902	1
Standard 8	dod-19	28.4346	1e-07							neural adr-2	2.91e-06	4.66e-06	0.624464	10.0899
Standard 9	dod-19	31.5601	1e-08
WT rep 1	dod-19	20.4143	8.10043e-05
WT rep 1	dod-19	20.4128	8.10967e-05	8.01842e-05
WT rep 1	dod-19	20.458	7.84514e-05
adr-2(-) rep 1	dod-19	28.6192	1.96874e-07
adr-2(-) rep 1	dod-19	28.5199	2.11751e-07	2.02673e-07
adr-2(-) rep 1	dod-19	28.6018	1.99394e-07
neural adr-2 rep 1	dod-19	24.9494	2.9074e-06
neural adr-2 rep 1	dod-19	24.9642	2.87587e-06	2.91441e-06
neural adr-2 rep 1	dod-19	24.9249	2.95996e-06
Standard 1	dod-24	7.13492	1
Standard 2	dod-24	9.98542	0.1
Standard 3	dod-24	13.2222	0.01
Standard 4	dod-24	16.8365	0.001
Standard 5	dod-24	20.3605	0.0001
Standard 6	dod-24	22.2598	1e-05
Standard 7	dod-24	24.5137	1e-06
Standard 8	dod-24	26.2133	1e-07
Standard 9	dod-24	29.1809	1e-08							Sample	dod-24	gpd-3	dod-24/gpd-3	Normalized relative expression
										WT	2.79e-05	8.5e-05	0.328235	7.85848
										adr-2(-)	1.37e-07	3.28e-06	0.0417683	1
WT rep 1	dod-24	20.4948	2.52488e-05							neural adr-2	1.56e-06	4.66e-06	0.334764	8.01479
WT rep 1	dod-24	20.3477	2.85622e-05	2.78568e-05
WT rep 1	dod-24	20.2987	2.97594e-05
adr-2(-) rep 1	dod-24	26.7928	1.28691e-07
adr-2(-) rep 1	dod-24	26.6774	1.41755e-07	1.372e-07
adr-2(-) rep 1	dod-24	26.6825	1.41155e-07
neural adr-2 rep 1	dod-24	23.8221	1.55229e-06
neural adr-2 rep 1	dod-24	23.8784	1.48074e-06	1.558e-06
neural adr-2 rep 1	dod-24	23.7558	1.64096e-06

## Sheet: 2A_Biological replicate 2
Individual quantitative observations for Fig 2A: Each sheet represents data from one biological replicate (indicated). Column A indicates the sample analyzed. Column B indicates the gene analyzed. Column C is the cycle threshold (raw data). Column D represents the cDNA present in the sample where the Standards were set to a value of 1 and ten-fold serial dilutions were analyzed. The unknowns were…
Sample	Gene Analyzed
Standard 1	gpd-3	6.48154	1
Standard 2	gpd-3	9.44388	0.1
Standard 3	gpd-3	12.9094	0.01
Standard 4	gpd-3	16.3037	0.001
Standard 5	gpd-3	19.4775	0.0001
Standard 6	gpd-3	22.6257	1e-05
Standard 7	gpd-3	26.3504	1e-06
Standard 8	gpd-3	26.8139	1e-07
				Average Amount of cDNA
WT rep 2	gpd-3	19.136	9.68702e-05
WT rep 2	gpd-3	19.1685	9.45487e-05	9.49063e-05
WT rep 2	gpd-3	19.1863	9.33e-05
adr-2(-) rep 2	gpd-3	19.372	8.12276e-05
adr-2(-) rep 2	gpd-3	19.608	6.81091e-05	7.2816e-05
adr-2(-) rep 2	gpd-3	19.5884	6.91111e-05
neural adr-2 rep 2	gpd-3	19.6693	6.50649e-05
neural adr-2 rep 2	gpd-3	19.6912	6.40077e-05	6.41636e-05
neural adr-2 rep 2	gpd-3	19.7036	6.34182e-05
Standard 1	dod-17	4.52605	1
Standard 2	dod-17	8.23432	0.1							Sample	dod-17	gpd-3	dod-17/gpd-3	Normalized relative expression
Standard 3	dod-17	12.3456	0.01							WT	1.38e-05	9.49e-05	0.145416	12.7392
Standard 4	dod-17	15.0224	0.001							adr-2(-)	8.31e-07	7.28e-05	0.0114148	1
Standard 5	dod-17	19.9957	0.0001							neural adr-2	7.69e-06	6.42e-05	0.119782	10.4935
Standard 6	dod-17	23.9909	1e-05
Standard 7	dod-17	27.0326	1e-06
Standard 8	dod-17	29.2193	1e-07
Standard 9	dod-17	32.0326	1e-08
Standard 10	dod-17	32.949	1e-09
WT rep 2	dod-17	21.5555	1.55365e-05
WT rep 2	dod-17	21.8431	1.27214e-05	1.37872e-05
WT rep 2	dod-17	21.8005	1.31037e-05
adr-2(-) rep 2	dod-17	25.891	7.63618e-07
adr-2(-) rep 2	dod-17	25.7033	8.7003e-07	8.31047e-07
adr-2(-) rep 2	dod-17	25.7208	8.59492e-07
neural adr-2 rep 2	dod-17	22.5714	7.66912e-06
neural adr-2 rep 2	dod-17	22.5628	7.71518e-06	7.68784e-06
neural adr-2 rep 2	dod-17	22.5695	7.67921e-06
Standard 1	dod-19	6.52446	1
Standard 2	dod-19	10.2855	0.1
Standard 3	dod-19	13.9695	0.01
Standard 4	dod-19	17.0306	0.001
Standard 5	dod-19	21.9889	0.0001							Sample	dod-19	gpd-3	dod-19/gpd-3	Normalized relative expression
Standard 6	dod-19	24.0108	1e-05							WT	2.21e-05	9.49e-05	0.232877	12.9415
Standard 7	dod-19	27.3215	1e-06							adr-2(-)	1.31e-06	7.28e-05	0.0179945	1
Standard 8	dod-19	28.4346	1e-07							neural adr-2	1.47e-05	6.42e-05	0.228972	12.7245
Standard 9	dod-19	31.5601	1e-08
WT rep 2	dod-19	22.058	2.42533e-05
WT rep 2	dod-19	22.2867	2.05072e-05	2.21024e-05
WT rep 2	dod-19	22.2193	2.15466e-05
adr-2(-) rep 2	dod-19	25.9063	1.44079e-06
adr-2(-) rep 2	dod-19	26.117	1.23439e-06	1.30981e-06
adr-2(-) rep 2	dod-19	26.0953	1.25426e-06
neural adr-2 rep 2	dod-19	22.7333	1.47783e-05
neural adr-2 rep 2	dod-19	22.7687	1.43988e-05	1.46814e-05
neural adr-2 rep 2	dod-19	22.7251	1.4867e-05
Standard 1	dod-24	7.13492	1
Standard 2	dod-24	9.98542	0.1
Standard 3	dod-24	13.2222	0.01
Standard 4	dod-24	16.8365	0.001
Standard 5	dod-24	20.3605	0.0001
Standard 6	dod-24	22.2598	1e-05
Standard 7	dod-24	24.5137	1e-06
Standard 8	dod-24	26.2133	1e-07
Standard 9	dod-24	29.1809	1e-08							Sample	dod-24	gpd-3	dod-24/gpd-3	Normalized relative expression
										WT	9.95e-06	9.49e-05	0.104847	6.93898
										adr-2(-)	1.1e-06	7.28e-05	0.0151099	1
WT rep 2	dod-24	21.6586	9.51833e-06							neural adr-2	5.78e-06	6.42e-05	0.0900312	5.95843
WT rep 2	dod-24	21.5974	1.00191e-05	9.95003e-06
WT rep 2	dod-24	21.563	1.03127e-05
adr-2(-) rep 2	dod-24	24.2066	1.1246e-06
adr-2(-) rep 2	dod-24	24.227	1.10552e-06	1.10291e-06
adr-2(-) rep 2	dod-24	24.2564	1.07861e-06
neural adr-2 rep 2	dod-24	22.2983	5.56809e-06
neural adr-2 rep 2	dod-24	22.2873	5.61946e-06	5.77755e-06
neural adr-2 rep 2	dod-24	22.1806	6.14509e-06

## Sheet: 2A_Biological replicate 3
Individual quantitative observations for Fig 2A: Each sheet represents data from one biological replicate (indicated). Column A indicates the sample analyzed. Column B indicates the gene analyzed. Column C is the cycle threshold (raw data). Column D represents the cDNA present in the sample where the Standards were set to a value of 1 and ten-fold serial dilutions were analyzed. The unknowns were…
Sample	Gene Analyzed
Standard 1	gpd-3	6.48154	1
Standard 2	gpd-3	9.44388	0.1
Standard 3	gpd-3	12.9094	0.01
Standard 4	gpd-3	16.3037	0.001
Standard 5	gpd-3	19.4775	0.0001
Standard 6	gpd-3	22.6257	1e-05
Standard 7	gpd-3	26.3504	1e-06
Standard 8	gpd-3	26.8139	1e-07
				Average Amount of cDNA
WT rep 3	gpd-3	18.7258	0.000131557
WT rep 3	gpd-3	18.9878	0.000108192	0.000119627
WT rep 3	gpd-3	18.8588	0.000119131
adr-2(-) rep 3	gpd-3	22.2164	9.72339e-06
adr-2(-) rep 3	gpd-3	22.2369	9.5761e-06	9.47925e-06
adr-2(-) rep 3	gpd-3	22.2996	9.13826e-06
neural adr-2 rep 3	gpd-3	20.0934	4.74133e-05
neural adr-2 rep 3	gpd-3	20.0745	4.8085e-05	4.70046e-05
neural adr-2 rep 3	gpd-3	20.1481	4.55155e-05
Standard 1	dod-17	4.52605	1
Standard 2	dod-17	8.23432	0.1							Sample	dod-17	gpd-3	dod-17/gpd-3	Normalized relative expression
Standard 3	dod-17	12.3456	0.01							WT	4.30833e-05	0.00012	0.359028	7.5218
Standard 4	dod-17	15.0224	0.001							adr-2(-)	4.52496e-07	9.48e-06	0.0477317	1
Standard 5	dod-17	19.9957	0.0001							neural adr-2	1.75096e-05	4.7e-05	0.372545	7.80499
Standard 6	dod-17	23.9909	1e-05
Standard 7	dod-17	27.0326	1e-06
Standard 8	dod-17	29.2193	1e-07
Standard 9	dod-17	32.0326	1e-08
Standard 10	dod-17	32.949	1e-09
WT rep 3	dod-17	20.0309	4.48209e-05
WT rep 3	dod-17	20.0394	4.4557e-05	4.30833e-05
WT rep 3	dod-17	20.1992	3.98722e-05
adr-2(-) rep 3	dod-17	26.7055	4.33555e-07
adr-2(-) rep 3	dod-17	26.5864	4.7098e-07	4.52496e-07
adr-2(-) rep 3	dod-17	26.6426	4.52953e-07
neural adr-2 rep 3	dod-17	21.3265	1.82165e-05
neural adr-2 rep 3	dod-17	21.4842	1.63253e-05	1.75096e-05
neural adr-2 rep 3	dod-17	21.3447	1.79871e-05
Standard 1	dod-19	6.52446	1
Standard 2	dod-19	10.2855	0.1
Standard 3	dod-19	13.9695	0.01
Standard 4	dod-19	17.0306	0.001
Standard 5	dod-19	21.9889	0.0001							Sample	dod-19	gpd-3	dod-19/gpd-3	Normalized relative expression
Standard 6	dod-19	24.0108	1e-05							WT	2.60614e-05	0.00012	0.217179	16.8681
Standard 7	dod-19	27.3215	1e-06							adr-2(-)	1.22056e-07	9.48e-06	0.0128751	1
Standard 8	dod-19	28.4346	1e-07							neural adr-2	7.13094e-06	4.7e-05	0.151722	11.7841
Standard 9	dod-19	31.5601	1e-08
WT rep 3	dod-19	21.9904	2.54881e-05
WT rep 3	dod-19	21.9907	2.54817e-05	2.60614e-05
WT rep 3	dod-19	21.901	2.72145e-05
adr-2(-) rep 3	dod-19	29.2433	1.2454e-07
adr-2(-) rep 3	dod-19	29.2806	1.21182e-07	1.22056e-07
adr-2(-) rep 3	dod-19	29.2889	1.20447e-07
neural adr-2 rep 3	dod-19	23.7206	7.16169e-06
neural adr-2 rep 3	dod-19	23.8199	6.65884e-06	7.13094e-06
neural adr-2 rep 3	dod-19	23.6447	7.57228e-06
Standard 1	dod-24	7.13492	1
Standard 2	dod-24	9.98542	0.1
Standard 3	dod-24	13.2222	0.01
Standard 4	dod-24	16.8365	0.001
Standard 5	dod-24	20.3605	0.0001
Standard 6	dod-24	22.2598	1e-05
Standard 7	dod-24	24.5137	1e-06
Standard 8	dod-24	26.2133	1e-07
Standard 9	dod-24	29.1809	1e-08							Sample	dod-24	gpd-3	dod-24/gpd-3	Normalized relative expression
										WT	3.25259e-05	0.00012	0.271049	6.02642
										adr-2(-)	4.26381e-07	9.48e-06	0.0449769	1
WT rep 3	dod-24	20.1063	3.49679e-05							neural adr-2	1.3173e-05	4.7e-05	0.280276	6.23155
WT rep 3	dod-24	20.2957	2.9834e-05	3.25259e-05
WT rep 3	dod-24	20.1835	3.27759e-05
adr-2(-) rep 3	dod-24	25.4457	3.98055e-07
adr-2(-) rep 3	dod-24	25.3686	4.24596e-07	4.26381e-07
adr-2(-) rep 3	dod-24	25.2822	4.56491e-07
neural adr-2 rep 3	dod-24	21.2853	1.30152e-05
neural adr-2 rep 3	dod-24	21.2101	1.38623e-05	1.3173e-05
neural adr-2 rep 3	dod-24	21.3201	1.26413e-05

## Sheet: 2B quantification
Individual quantitative observations for Fig 2B: Column A indicates the sample analyzed. Column B indicates the integrated density measurements obtained. Column C is the average integrated density. Column D represents the average background signal. Column E represents the corrected fluorescence intensity obtained from subtracting the mean background from mean density values. Column H represents t…
	pdod-24::GFP
Sample	Integrated Density	Mean Density	Mean Background	Corrected fluorescence intensity			Fold
1	11737.8
	11700.1	11686	513.2	11172.8			1
	11620.2
2	10594
	10591.1	10561.9	451.33	10110.6			1
	10500.7
3	15300.2
	14726.6	15102.9	477.12	14625.8			1
	15281.9
4	13065
	13244.9	13140.6	522.01	12618.6			1
	13112
5	19506.7
	18765.5	19168.1	400.126	18767.9			1
	19231.9
6	10196.6
	10213.6	10230.7	412.1	9818.61			1
	10281.9
7	15611.9
	15512.1	15541.9	441.89	15100			1
	15501.8
	pdod-24::GFP;adr-2(-)
1	2684.52
	2581.31	2641.61	200.143	2441.47			0.218518
	2659
2	2019.01
	2027.11	2018.76	299.99	1718.77			0.169997
	2010.17
3	1900.16
	1862	1864.31	400	1464.31			0.100118
	1830.77
4	1811.61
	1845.01	1848.73	511.01	1337.72			0.106011
	1889.56
5	3457.81
	3499.51	3452.88	267.19	3185.69			0.169741
	3401.33
6	2461.61
	2480	2480.74	461.88	2018.86			0.205615
	2500.6
7	3300.18
	3209.76	3370.51	277.11	3093.4			0.204861
	3601.6
	pdod-24::GFP;adr-2(-)+neural adr-2
1	16612
	16681	16618	300.34	16317.7			1.46048
	16561.1
2	14355
	14300.2	14448.7	267.81	14180.9			1.40258
	14691
3	21407.2
	21001	21425.2	200.71	21224.4			1.45117
	21867.3
4	18701.5
	18700.6	18782	673.54	18108.4			1.43506
	18943.8
5	27300
	28014.9	27590.2	645.34	26944.9			1.43569
	27455.8
6	14948.3
	14901.3	14923.4	319.44	14604			1.48738
	14920.6
7	23470.1
	23400.2	23452.7	216.22	23236.4			1.53883
	23487.7

## Sheet: 2C_Biological replicate 1
Individual quantitative observations for Fig 2C: Each sheet represents data from one biological replicate (indicated). Column A indicates the sample analyzed. Column B indicates the gene analyzed. Column C is the cycle threshold (raw data). Column D represents the cDNA present in the sample where the Standards were set to a value of 1 and ten-fold serial dilutions were analyzed. The unknowns were…
Sample	Gene Analyzed
Standard 1	gpd-3	2.88173	1
Standard 2	gpd-3	6.47767	0.1
Standard 3	gpd-3	10.1092	0.01
Standard 4	gpd-3	13.3113	0.001
Standard 5	gpd-3	16.732	0.0001
Standard 6	gpd-3	19.4249	1e-05
				Average Amount of cDNA
WT rep 1	gpd-3	11.9257	0.0245383
WT rep 1	gpd-3	12.0506	0.0224235	0.0227696
WT rep 1	gpd-3	12.1188	0.0213469
adr-2(-) rep 1	gpd-3	13.1936	0.0098302
adr-2(-) rep 1	gpd-3	13.032	0.0110456	0.0102908
adr-2(-) rep 1	gpd-3	13.1703	0.00999669
G184R rep 1	gpd-3	12.0623	0.0222356
G184R rep 1	gpd-3	12.0917	0.0217685	0.0214632
G184R rep 1	gpd-3	12.1827	0.0203856
Standard 1	dod-17	4.17524	1
Standard 2	dod-17	6.36671	0.1							Sample	dod-17	gpd-3	dod-17/gpd-3	Normalized relative expression
Standard 3	dod-17	9.68676	0.01							WT	1.17564e-05	0.0228	0.00051563	1
Standard 4	dod-17	12.8462	0.001							adr-2(-)	2.38657e-06	0.0103	0.000231706	0.449364
Standard 5	dod-17	16.1175	0.0001							G184R	1.5728e-05	0.0215	0.000731535	1.41872
Standard 6	dod-17	21.9103	1e-05
Standard 7	dod-17	24.9341	1e-06
WT rep 1	dod-17	20.535	1.22515e-05
WT rep 1	dod-17	20.6768	1.11789e-05	1.17564e-05
WT rep 1	dod-17	20.588	1.18386e-05
adr-2(-) rep 1	dod-17	23.0399	2.42895e-06
adr-2(-) rep 1	dod-17	23.1294	2.29257e-06	2.38657e-06
adr-2(-) rep 1	dod-17	23.034	2.43819e-06
G184R rep 1	dod-17	20.2927	1.4327e-05
G184R rep 1	dod-17	20.1022	1.62031e-05	1.5728e-05
G184R rep 1	dod-17	20.0597	1.66539e-05
Standard 1	dod-19	4.01638	1
Standard 2	dod-19	8.01836	0.1
Standard 3	dod-19	12.1027	0.01
Standard 4	dod-19	16.2038	0.001
Standard 5	dod-19	21.2038	0.0001							Sample	dod-19	gpd-3	dod-19/gpd-3	Normalized relative expression
Standard 6	dod-19	24.9626	1e-05							WT	2.06899e-05	0.0228	0.000907454	1
Standard 7	dod-19	28.1094	1e-06							adr-2(-)	4.25068e-06	0.0103	0.000412687	0.454775
Standard 8	dod-19	32.1029	1e-07							G184R	3.06701e-05	0.0215	0.00142652	1.572
Standard 9	dod-19	36.1029	1e-08
WT rep 1	dod-19	23.0733	2.05931e-05
WT rep 1	dod-19	23.0284	2.11294e-05	2.06899e-05
WT rep 1	dod-19	23.0943	2.03473e-05
adr-2(-) rep 1	dod-19	25.8834	4.12235e-06
adr-2(-) rep 1	dod-19	25.7711	4.39596e-06	4.25068e-06
adr-2(-) rep 1	dod-19	25.8368	4.23373e-06
G184R rep 1	dod-19	22.4428	2.95439e-05
G184R rep 1	dod-19	22.382	3.05901e-05	3.06701e-05
G184R rep 1	dod-19	22.31	3.18764e-05
Standard 1	dod-24	7.49787	1
Standard 2	dod-24	11.0999	0.1
Standard 3	dod-24	15.6357	0.01
Standard 4	dod-24	18.8767	0.001
Standard 5	dod-24	22.4547	0.0001
Standard 6	dod-24	25.7565	1e-05
Standard 7	dod-24	29.4357	1e-06
Standard 8	dod-24	33.4566	1e-07
Standard 9	dod-24	37.5457	1e-08							Sample	dod-24	gpd-3	dod-24/gpd-3	Normalized relative expression
										WT	0.00489015	0.0228	0.21448	1
										adr-2(-)	0.00142896	0.0103	0.138734	0.646837
WT rep 1	dod-24	16.192	0.00483696							G184R	0.005057	0.0215	0.235209	1.09665
WT rep 1	dod-24	16.1441	0.0049836	0.00489015
WT rep 1	dod-24	16.1877	0.00484989
adr-2(-) rep 1	dod-24	18.0521	0.00151792
adr-2(-) rep 1	dod-24	18.193	0.00139037	0.00142896
adr-2(-) rep 1	dod-24	18.2067	0.00137858
G184R rep 1	dod-24	16.1713	0.00489988
G184R rep 1	dod-24	16.1931	0.00483376	0.005057
G184R rep 1	dod-24	16.0042	0.00543736

## Sheet: 2C_Biological replicate 2
Individual quantitative observations for Fig 2C: Each sheet represents data from one biological replicate (indicated). Column A indicates the sample analyzed. Column B indicates the gene analyzed. Column C is the cycle threshold (raw data). Column D represents the cDNA present in the sample where the Standards were set to a value of 1 and ten-fold serial dilutions were analyzed. The unknowns were…
Sample	Gene Analyzed
Standard 1	gpd-3	2.88173	1
Standard 2	gpd-3	6.47767	0.1
Standard 3	gpd-3	10.1092	0.01
Standard 4	gpd-3	13.3113	0.001
Standard 5	gpd-3	16.732	0.0001
Standard 6	gpd-3	19.4249	1e-05
				Average Amount of cDNA
WT rep 2	gpd-3	12.9111	0.0120527
WT rep 2	gpd-3	12.8901	0.0122366	0.0118864
WT rep 2	gpd-3	12.9919	0.0113698
adr-2(-) rep 2	gpd-3	13.9588	0.0056598
adr-2(-) rep 2	gpd-3	14.0529	0.00528805	0.00546423
adr-2(-) rep 2	gpd-3	14.0124	0.00544482
G184R rep 2	gpd-3	12.6222	0.0148456
G184R rep 2	gpd-3	12.6019	0.0150651	0.0144648
G184R rep 2	gpd-3	12.7556	0.0134836
Standard 1	dod-17	4.17524	1
Standard 2	dod-17	6.36671	0.1							Sample	dod-17	gpd-3	dod-17/gpd-3	Normalized relative expression
Standard 3	dod-17	9.68676	0.01							WT	3.72572e-05	0.0119	0.00313086	1
Standard 4	dod-17	12.8462	0.001							adr-2(-)	1.02833e-05	0.00546	0.00188339	0.601557
Standard 5	dod-17	16.1175	0.0001							G184R	5.44534e-05	0.0145	0.00375541	1.19948
Standard 6	dod-17	21.9103	1e-05
Standard 7	dod-17	24.9341	1e-06
WT rep 2	dod-17	18.9382	3.43688e-05
WT rep 2	dod-17	18.7843	3.79603e-05	3.72572e-05
WT rep 2	dod-17	18.7251	3.94425e-05
adr-2(-) rep 2	dod-17	20.7834	1.04348e-05
adr-2(-) rep 2	dod-17	20.7577	1.06094e-05	1.02833e-05
adr-2(-) rep 2	dod-17	20.8797	9.80571e-06
G184R rep 2	dod-17	18.1823	5.60046e-05
G184R rep 2	dod-17	18.2768	5.26902e-05	5.44534e-05
G184R rep 2	dod-17	18.2198	5.46654e-05
Standard 1	dod-19	4.01638	1
Standard 2	dod-19	8.01836	0.1
Standard 3	dod-19	12.1027	0.01
Standard 4	dod-19	16.2038	0.001
Standard 5	dod-19	21.2038	0.0001							Sample	dod-19	gpd-3	dod-19/gpd-3	Normalized relative expression
Standard 6	dod-19	24.9626	1e-05							WT	5.63411e-06	0.0119	0.000473454	1
Standard 7	dod-19	28.1094	1e-06							adr-2(-)	7.61256e-07	0.00546	0.000139424	0.294483
Standard 8	dod-19	32.1029	1e-07							G184R	1.81424e-05	0.0145	0.0012512	2.64271
Standard 9	dod-19	36.1029	1e-08
WT rep 2	dod-19	25.4146	5.39114e-06
WT rep 2	dod-19	25.4276	5.35117e-06	5.63411e-06
WT rep 2	dod-19	25.1817	6.16e-06
adr-2(-) rep 2	dod-19	28.977	7.01613e-07
adr-2(-) rep 2	dod-19	28.7207	8.12458e-07	7.61256e-07
adr-2(-) rep 2	dod-19	28.8152	7.69697e-07
G184R rep 2	dod-19	23.3076	1.80082e-05
G184R rep 2	dod-19	23.2749	1.8349e-05	1.81424e-05
G184R rep 2	dod-19	23.3016	1.807e-05
Standard 1	dod-24	7.49787	1
Standard 2	dod-24	11.0999	0.1
Standard 3	dod-24	15.6357	0.01
Standard 4	dod-24	18.8767	0.001
Standard 5	dod-24	22.4547	0.0001
Standard 6	dod-24	25.7565	1e-05
Standard 7	dod-24	29.4357	1e-06
Standard 8	dod-24	33.4566	1e-07
Standard 9	dod-24	37.5457	1e-08							Sample	dod-24	gpd-3	dod-24/gpd-3	Normalized relative expression
										WT	0.00425224	0.0119	0.357331	1
										adr-2(-)	0.00116368	0.00546	0.213128	0.596443
WT rep 2	dod-24	16.4238	0.00418652							G184R	0.00548687	0.0145	0.378405	1.05898
WT rep 2	dod-24	16.3083	0.00449875	0.00425224
WT rep 2	dod-24	16.4685	0.00407145
adr-2(-) rep 2	dod-24	18.5477	0.00111467
adr-2(-) rep 2	dod-24	18.412	0.00121301	0.00116368
adr-2(-) rep 2	dod-24	18.4791	0.00116334
G184R rep 2	dod-24	15.9051	0.00578379
G184R rep 2	dod-24	16.0433	0.00530645	0.00548687
G184R rep 2	dod-24	16.0241	0.00537037

## Sheet: 2C_Biological replicate 3
Individual quantitative observations for Fig 2C: Each sheet represents data from one biological replicate (indicated). Column A indicates the sample analyzed. Column B indicates the gene analyzed. Column C is the cycle threshold (raw data). Column D represents the cDNA present in the sample where the Standards were set to a value of 1 and ten-fold serial dilutions were analyzed. The unknowns were…
Sample	Gene Analyzed
Standard 1	gpd-3	2.88173	1
Standard 2	gpd-3	6.47767	0.1
Standard 3	gpd-3	10.1092	0.01
Standard 4	gpd-3	13.3113	0.001
Standard 5	gpd-3	16.732	0.0001
Standard 6	gpd-3	19.4249	1e-05
				Average Amount of cDNA
WT rep 3	gpd-3	13.4747	0.00802582
WT rep 3	gpd-3	13.2848	0.00920423	0.00869274
WT rep 3	gpd-3	13.3395	0.00884817
adr-2(-) rep 3	gpd-3	14.7037	0.0033066
adr-2(-) rep 3	gpd-3	14.6539	0.00342767	0.00337726
adr-2(-) rep 3	gpd-3	14.6661	0.00339751
G184R rep 3	gpd-3	13.1639	0.0100432
G184R rep 3	gpd-3	13.1446	0.0101837	0.0102682
G184R rep 3	gpd-3	13.092	0.0105777
Standard 1	dod-17	4.17524	1
Standard 2	dod-17	6.36671	0.1							Sample	dod-17	gpd-3	dod-17/gpd-3	Normalized relative expression
Standard 3	dod-17	9.68676	0.01							WT	8.4094e-06	0.00869	0.000967711	1
Standard 4	dod-17	12.8462	0.001							adr-2(-)	4.60533e-08	0.00338	1.36252e-05	0.0140799
Standard 5	dod-17	16.1175	0.0001							G184R	1.20567e-05	0.0103	0.00117055	1.20961
Standard 6	dod-17	21.9103	1e-05
Standard 7	dod-17	24.9341	1e-06
WT rep 3	dod-17	21.2725	7.608e-06
WT rep 3	dod-17	21.0364	8.86149e-06	8.4094e-06
WT rep 3	dod-17	21.0545	8.75873e-06
adr-2(-) rep 3	dod-17	29.1705	4.62894e-08
adr-2(-) rep 3	dod-17	29.1523	4.68355e-08	4.60533e-08
adr-2(-) rep 3	dod-17	29.213	4.5035e-08
G184R rep 3	dod-17	20.4737	1.27461e-05
G184R rep 3	dod-17	20.5639	1.20249e-05	1.20567e-05
G184R rep 3	dod-17	20.6466	1.1399e-05
Standard 1	dod-19	4.01638	1
Standard 2	dod-19	8.01836	0.1
Standard 3	dod-19	12.1027	0.01
Standard 4	dod-19	16.2038	0.001
Standard 5	dod-19	21.2038	0.0001							Sample	dod-19	gpd-3	dod-19/gpd-3	Normalized relative expression
Standard 6	dod-19	24.9626	1e-05							WT	1.53491e-06	0.00869	0.00017663	1
Standard 7	dod-19	28.1094	1e-06							adr-2(-)	1.13073e-07	0.00338	3.34534e-05	0.189399
Standard 8	dod-19	32.1029	1e-07							G184R	5.48317e-06	0.0103	0.000532347	3.01392
Standard 9	dod-19	36.1029	1e-08
WT rep 3	dod-19	27.6056	1.53817e-06
WT rep 3	dod-19	27.5194	1.61605e-06	1.53491e-06
WT rep 3	dod-19	27.7082	1.45051e-06
adr-2(-) rep 3	dod-19	32.2656	1.068e-07
adr-2(-) rep 3	dod-19	32.1022	1.17271e-07	1.13073e-07
adr-2(-) rep 3	dod-19	32.1341	1.15147e-07
G184R rep 3	dod-19	25.2898	5.79044e-06
G184R rep 3	dod-19	25.3594	5.56433e-06	5.48317e-06
G184R rep 3	dod-19	25.5134	5.09475e-06
Standard 1	dod-24	7.49787	1
Standard 2	dod-24	11.0999	0.1
Standard 3	dod-24	15.6357	0.01
Standard 4	dod-24	18.8767	0.001
Standard 5	dod-24	22.4547	0.0001
Standard 6	dod-24	25.7565	1e-05
Standard 7	dod-24	29.4357	1e-06
Standard 8	dod-24	33.4566	1e-07
Standard 9	dod-24	37.5457	1e-08							Sample	dod-24	gpd-3	dod-24/gpd-3	Normalized relative expression
										WT	0.000190086	0.00869	0.0218741	1
										adr-2(-)	4.77864e-06	0.00338	0.0014138	0.0646336
WT rep 3	dod-24	21.3159	0.000198663							G184R	0.000200645	0.0103	0.0194801	0.890557
WT rep 3	dod-24	21.3371	0.000196049	0.000190086
WT rep 3	dod-24	21.5144	0.000175545
adr-2(-) rep 3	dod-24	27.3184	4.71951e-06
adr-2(-) rep 3	dod-24	27.3384	4.66102e-06	4.77864e-06
adr-2(-) rep 3	dod-24	27.2401	4.9554e-06
G184R rep 3	dod-24	21.3342	0.000196408
G184R rep 3	dod-24	21.3542	0.000193979	0.000200645
G184R rep 3	dod-24	21.215	0.000211547
