# Supplementary material for: ADAR-mediated regulation of PQM-1 expression in neurons impacts gene expression throughout C. elegans and regulates survival from hypoxia
Source: PLoS Biol. 2023 Sep 25;21(9):e3002150. doi: 10.1371/journal.pbio.3002150 (PMC10553819; doi:10.1371/journal.pbio.3002150)
Supplement: S3 Data — (XLSX) [file pbio.3002150.s010.xlsx]

## Sheet: 3A_Biological replicate 1
Individual quantitative observations for Figure 3A: Each sheet represents data from one biological replicate (indicated). Column A indicates the sample analyzed. Column B indicates the gene analyzed. Column C is the cycle threshold (raw data). Column D represents the cDNA present in the sample where the Standards were set to a value of 1 and ten-fold serial dilutions were analyzed. The unknowns w…
Sample	Gene Analyzed
Standard 1	gpd-3	5.56853	1
Standard 2	gpd-3	9.37918	0.1
Standard 3	gpd-3	13.2044	0.01
Standard 4	gpd-3	15.8888	0.001
Standard 5	gpd-3	19.5156	0.0001
Standard 6	gpd-3	22.1601	1e-05
Standard 7	gpd-3	25.2375	1e-06
Standard 8	gpd-3	27.5805	1e-07
				Average Amount of cDNA
WT neural cells rep 1	gpd-3	10.6138	0.0430113
WT neural cells rep 1	gpd-3	10.6057	0.0432697	0.0427582
WT neural cells rep 1	gpd-3	10.6465	0.0419936
adr-2(-) neural cells rep 1	gpd-3	20.6691	2.70399e-05
adr-2(-) neural cells rep 1	gpd-3	20.7738	2.50429e-05	2.7157e-05
adr-2(-) neural cells rep 1	gpd-3	20.5555	2.93882e-05
Standard 1	pqm-1	5.09709	1
Standard 2	pqm-1	8.14609	0.1							Sample	pqm-1	gpd-3	pqm-1/gpd-3	Normalized relative expression
Standard 3	pqm-1	13.9453	0.01							WT neural cells	0.000477428	0.0428	0.0111549	1
Standard 4	pqm-1	17.0879	0.001							adr-2(-) neural cells	1.38743e-07	2.72e-05	0.00510085	0.457276
Standard 5	pqm-1	19.0809	0.0001
Standard 6	pqm-1	21.9957	1e-05
Standard 7	pqm-1	25.1115	1e-06
Standard 8	pqm-1	28.0472	1e-07
Standard 9	pqm-1	31.7451	1e-08
WT neural cells rep 1	pqm-1	16.6315	0.000511708
WT neural cells rep 1	pqm-1	16.7778	0.000460983	0.000477428
WT neural cells rep 1	pqm-1	16.782	0.000459593
adr-2(-) neural cells rep 1	pqm-1	28.1087	1.41654e-07
adr-2(-) neural cells rep 1	pqm-1	28.108	1.41729e-07	1.38743e-07
adr-2(-) neural cells rep 1	pqm-1	28.1986	1.32847e-07

## Sheet: 3A_Biological replicate 2
Individual quantitative observations for Fig 3A: Each sheet represents data from one biological replicate (indicated). Column A indicates the sample analyzed. Column B indicates the gene analyzed. Column C is the cycle threshold (raw data). Column D represents the cDNA present in the sample where the Standards were set to a value of 1 and ten-fold serial dilutions were analyzed. The unknowns were…
Sample	Gene Analyzed
Standard 1	gpd-3	5.56853	1
Standard 2	gpd-3	9.37918	0.1
Standard 3	gpd-3	13.2044	0.01
Standard 4	gpd-3	15.8888	0.001
Standard 5	gpd-3	19.5156	0.0001
Standard 6	gpd-3	22.1601	1e-05
Standard 7	gpd-3	25.2375	1e-06
Standard 8	gpd-3	27.5805	1e-07
				Average Amount of cDNA
WT neural cells rep 2	gpd-3	11.454	0.0232318
WT neural cells rep 2	gpd-3	11.307	0.0258746	0.0248941
WT neural cells rep 2	gpd-3	11.3229	0.0255757
adr-2(-) neural cells rep 2	gpd-3	10.5108	0.0463848
adr-2(-) neural cells rep 2	gpd-3	10.5474	0.0451577	0.043574
adr-2(-) neural cells rep 2	gpd-3	10.7411	0.0391795
Standard 1	pqm-1	5.09709	1
Standard 2	pqm-1	8.14609	0.1							Sample	pqm-1	gpd-3	pqm-1/gpd-3	Normalized relative expression
Standard 3	pqm-1	13.9453	0.01							WT neural cells	0.000702552	0.0249	0.0282149	1
Standard 4	pqm-1	17.0879	0.001							adr-2(-) neural cells	0.000562831	0.0436	0.012909	0.457522
Standard 5	pqm-1	19.0809	0.0001
Standard 6	pqm-1	21.9957	1e-05
Standard 7	pqm-1	25.1115	1e-06
Standard 8	pqm-1	28.0472	1e-07
Standard 9	pqm-1	31.7451	1e-08
WT neural cells rep 2	pqm-1	16.2138	0.000689468
WT neural cells rep 2	pqm-1	16.2107	0.000690999	0.000702552
WT neural cells rep 2	pqm-1	16.1392	0.00072719
adr-2(-) neural cells rep 2	pqm-1	16.4666	0.000575629
adr-2(-) neural cells rep 2	pqm-1	16.4577	0.000579315	0.000562831
adr-2(-) neural cells rep 2	pqm-1	16.573	0.000533548

## Sheet: 3A_Biological replicate 3
Individual quantitative observations for Fig 3A: Each sheet represents data from one biological replicate (indicated). Column A indicates the sample analyzed. Column B indicates the gene analyzed. Column C is the cycle threshold (raw data). Column D represents the cDNA present in the sample where the Standards were set to a value of 1 and ten-fold serial dilutions were analyzed. The unknowns were…
Sample	Gene Analyzed
Standard 1	gpd-3	5.56853	1
Standard 2	gpd-3	9.37918	0.1
Standard 3	gpd-3	13.2044	0.01
Standard 4	gpd-3	15.8888	0.001
Standard 5	gpd-3	19.5156	0.0001
Standard 6	gpd-3	22.1601	1e-05
Standard 7	gpd-3	25.2375	1e-06
Standard 8	gpd-3	27.5805	1e-07
				Average Amount of cDNA
WT neural cells rep 3	gpd-3	10.5551	0.0449049
WT neural cells rep 3	gpd-3	10.7016	0.0403309	0.0434054
WT neural cells rep 3	gpd-3	10.5528	0.0449802
adr-2(-) neural cells rep 3	gpd-3	10.3058	0.0539073
adr-2(-) neural cells rep 3	gpd-3	10.2882	0.0546083	0.0519101
adr-2(-) neural cells rep 3	gpd-3	10.4867	0.0472147
Standard 1	pqm-1	5.09709	1
Standard 2	pqm-1	8.14609	0.1							Sample	pqm-1	gpd-3	pqm-1/gpd-3	Normalized relative expression
Standard 3	pqm-1	13.9453	0.01							WT neural cells	0.000411746	0.0434	0.00948724	1
Standard 4	pqm-1	17.0879	0.001							adr-2(-) neural cells	0.000190295	0.0519	0.00366657	0.386473
Standard 5	pqm-1	19.0809	0.0001
Standard 6	pqm-1	21.9957	1e-05
Standard 7	pqm-1	25.1115	1e-06
Standard 8	pqm-1	28.0472	1e-07
Standard 9	pqm-1	31.7451	1e-08
WT neural cells rep 3	pqm-1	16.8454	0.000439254
WT neural cells rep 3	pqm-1	16.977	0.000399872	0.000411746
WT neural cells rep 3	pqm-1	16.9903	0.000396112
adr-2(-) neural cells rep 3	pqm-1	18.0887	0.000180854
adr-2(-) neural cells rep 3	pqm-1	18.0073	0.000191662	0.000190295
adr-2(-) neural cells rep 3	pqm-1	17.9592	0.000198367

## Sheet: 3B_Biological replicate 1
Individual quantitative observations for Fig 3B: Each sheet represents data from one biological replicate (indicated). Column A indicates the sample analyzed. Column B indicates the gene analyzed. Column C is the cycle threshold (raw data). Column D represents the cDNA present in the sample where the Standards were set to a value of 1 and ten-fold serial dilutions were analyzed. The unknowns were…
Sample	Gene Analyzed
Standard 1	gpd-3	5.56853	1
Standard 2	gpd-3	9.37918	0.1
Standard 3	gpd-3	13.2044	0.01
Standard 4	gpd-3	15.8888	0.001
Standard 5	gpd-3	19.5156	0.0001
Standard 6	gpd-3	22.1601	1e-05
Standard 7	gpd-3	25.2375	1e-06
Standard 8	gpd-3	27.5805	1e-07
				Average Amount of cDNA
WT rep 1	gpd-3	14.6108	0.00229594
WT rep 1	gpd-3	14.6417	0.00224452	0.00225107
WT rep 1	gpd-3	14.6611	0.00221274
adr-2(-) rep 1	gpd-3	14.2533	0.00298383
adr-2(-) rep 1	gpd-3	14.4569	0.00257021	0.00282654
adr-2(-) rep 1	gpd-3	14.2802	0.00292559
Standard 1	pqm-1	5.09709	1
Standard 2	pqm-1	8.14609	0.1							Sample	pqm-1	gpd-3	pqm-1/gpd-3	Normalized relative expression
Standard 3	pqm-1	13.9453	0.01							WT neural cells	2.82215e-05	0.00225	0.0125429	1
Standard 4	pqm-1	17.0879	0.001							adr-2(-) neural cells	3.75504e-05	0.00283	0.0132687	1.05786
Standard 5	pqm-1	19.0809	0.0001
Standard 6	pqm-1	21.9957	1e-05
Standard 7	pqm-1	25.1115	1e-06
Standard 8	pqm-1	28.0472	1e-07
Standard 9	pqm-1	31.7451	1e-08
WT rep 1	pqm-1	20.7574	2.69185e-05
WT rep 1	pqm-1	20.5614	3.09602e-05	2.82215e-05
WT rep 1	pqm-1	20.7643	2.67858e-05
adr-2(-) rep 1	pqm-1	20.2566	3.84841e-05
adr-2(-) rep 1	pqm-1	20.3573	3.5817e-05	3.75504e-05
adr-2(-) rep 1	pqm-1	20.2615	3.83501e-05

## Sheet: 3B_Biological replicate 2
Individual quantitative observations for Fig 3B: Each sheet represents data from one biological replicate (indicated). Column A indicates the sample analyzed. Column B indicates the gene analyzed. Column C is the cycle threshold (raw data). Column D represents the cDNA present in the sample where the Standards were set to a value of 1 and ten-fold serial dilutions were analyzed. The unknowns were…
Sample	Gene Analyzed
Standard 1	gpd-3	5.56853	1
Standard 2	gpd-3	9.37918	0.1
Standard 3	gpd-3	13.2044	0.01
Standard 4	gpd-3	15.8888	0.001
Standard 5	gpd-3	19.5156	0.0001
Standard 6	gpd-3	22.1601	1e-05
Standard 7	gpd-3	25.2375	1e-06
Standard 8	gpd-3	27.5805	1e-07
				Average Amount of cDNA
WT rep 2	gpd-3	13.3266	0.00588646
WT rep 2	gpd-3	13.1529	0.00668571	0.00645668
WT rep 2	gpd-3	13.1302	0.00679785
adr-2(-) rep 2	gpd-3	14.9598	0.00177765
adr-2(-) rep 2	gpd-3	14.9883	0.0017409	0.00176521
adr-2(-) rep 2	gpd-3	14.9602	0.00177707
Standard 1	pqm-1	5.09709	1
Standard 2	pqm-1	8.14609	0.1							Sample	pqm-1	gpd-3	pqm-1/gpd-3	Normalized relative expression
Standard 3	pqm-1	13.9453	0.01							WT neural cells	5.07578e-05	0.00646	0.00785725	1
Standard 4	pqm-1	17.0879	0.001							adr-2(-) neural cells	1.72716e-05	0.00177	0.00975794	1.2419
Standard 5	pqm-1	19.0809	0.0001
Standard 6	pqm-1	21.9957	1e-05
Standard 7	pqm-1	25.1115	1e-06
Standard 8	pqm-1	28.0472	1e-07
Standard 9	pqm-1	31.7451	1e-08
WT rep 2	pqm-1	19.9269	4.86951e-05
WT rep 2	pqm-1	19.8653	5.08868e-05	5.07578e-05
WT rep 2	pqm-1	19.8164	5.26916e-05
adr-2(-) rep 2	pqm-1	21.4051	1.69545e-05
adr-2(-) rep 2	pqm-1	21.3207	1.80061e-05	1.72716e-05
adr-2(-) rep 2	pqm-1	21.4134	1.68541e-05

## Sheet: 3B_Biological replicate 3
Individual quantitative observations for Fig 3B: Each sheet represents data from one biological replicate (indicated). Column A indicates the sample analyzed. Column B indicates the gene analyzed. Column C is the cycle threshold (raw data). Column D represents the cDNA present in the sample where the Standards were set to a value of 1 and ten-fold serial dilutions were analyzed. The unknowns were…
Sample	Gene Analyzed
Standard 1	gpd-3	5.56853	1
Standard 2	gpd-3	9.37918	0.1
Standard 3	gpd-3	13.2044	0.01
Standard 4	gpd-3	15.8888	0.001
Standard 5	gpd-3	19.5156	0.0001
Standard 6	gpd-3	22.1601	1e-05
Standard 7	gpd-3	25.2375	1e-06
Standard 8	gpd-3	27.5805	1e-07
				Average Amount of cDNA
WT rep 3	gpd-3	14.1127	0.00330781
WT rep 3	gpd-3	14.1449	0.00323085	0.00324025
WT rep 3	gpd-3	14.1656	0.00318209
adr-2(-) rep 3	gpd-3	13.9621	0.00369418
adr-2(-) rep 3	gpd-3	13.862	0.00397523	0.00371564
adr-2(-) rep 3	gpd-3	14.0445	0.00347752
Standard 1	pqm-1	5.09709	1
Standard 2	pqm-1	8.14609	0.1							Sample	pqm-1	gpd-3	pqm-1/gpd-3	Normalized relative expression
Standard 3	pqm-1	13.9453	0.01							WT neural cells	3.53548e-05	0.00324	0.010912	1
Standard 4	pqm-1	17.0879	0.001							adr-2(-) neural cells	5.31835e-05	0.00372	0.0142966	1.31018
Standard 5	pqm-1	19.0809	0.0001
Standard 6	pqm-1	21.9957	1e-05
Standard 7	pqm-1	25.1115	1e-06
Standard 8	pqm-1	28.0472	1e-07
Standard 9	pqm-1	31.7451	1e-08
WT rep 3	pqm-1	20.4827	3.27503e-05
WT rep 3	pqm-1	20.3062	3.71454e-05	3.53548e-05
WT rep 3	pqm-1	20.3436	3.61687e-05
adr-2(-) rep 3	pqm-1	19.7548	5.50609e-05
adr-2(-) rep 3	pqm-1	19.7667	5.4595e-05	5.31835e-05
adr-2(-) rep 3	pqm-1	19.8928	4.98945e-05

## Sheet: 3C_Biological replicate 1
Individual quantitative observations for Fig 3C: Each sheet represents data from one biological replicate (indicated). Column A indicates the sample analyzed. Column B indicates the gene analyzed. Column C is the cycle threshold (raw data). Column D represents the cDNA present in the sample where the Standards were set to a value of 1 and ten-fold serial dilutions were analyzed. The unknowns were…
Sample	Gene Analyzed
Standard 1	gpd-3	5.19153	1
Standard 2	gpd-3	6.74414	0.1
Standard 3	gpd-3	9.7549	0.01
Standard 4	gpd-3	13.152	0.001
Standard 5	gpd-3	15.908	0.0001
Standard 6	gpd-3	18.7465	1e-05
Standard 7	gpd-3	22.2303	1e-06
Standard 8	gpd-3	25.6427	1e-07
				Average Amount of cDNA
WT rep 1	gpd-3	12.5411	0.00163837
WT rep 1	gpd-3	12.4056	0.00181919	0.00175481
WT rep 1	gpd-3	12.4144	0.00180686
adr-2(-) rep 1	gpd-3	11.7243	0.00307983
adr-2(-) rep 1	gpd-3	11.9146	0.00265865	0.0028834
adr-2(-) rep 1	gpd-3	11.797	0.00291172
pqm-1(-) rep 1	gpd-3	12.5641	0.00160953
pqm-1(-) rep 1	gpd-3	12.5199	0.00166541	0.00165721
pqm-1(-) rep 1	gpd-3	12.4958	0.00169669
adr-2(-);pqm-1(-) rep 1	gpd-3	13.3127	0.0009025
adr-2(-);pqm-1(-) rep 1	gpd-3	13.2379	0.000956165	0.000928699
adr-2(-);pqm-1(-) rep 1	gpd-3	13.2774	0.00092743
Standard 1	dod-17	6.16077	1
Standard 2	dod-17	9.46027	0.1							Sample	dod-17	gpd-3	dod-17/gpd-3	Normalized relative expression
Standard 3	dod-17	13.2421	0.01							WT	0.000187706	0.00175	0.107261	1
Standard 4	dod-17	16.8577	0.001							adr-2(-)	5.61836e-05	0.00288	0.0195082	0.181877
Standard 5	dod-17	20.4272	0.0001							pqm-1(-)	3.32622e-05	0.00166	0.0200375	0.186811
Standard 6	dod-17	23.57	1e-05							adr-2(-);pqm-1(-)	1.88372e-05	0.000929	0.0202768	0.189043
Standard 7	dod-17	26.9538	1e-06
Standard 8	dod-17	31.1138	1e-07
WT rep 1	dod-17	19.2096	0.000195717
WT rep 1	dod-17	19.2427	0.000191542	0.000187706
WT rep 1	dod-17	19.3737	0.000175859
adr-2(-) rep 1	dod-17	21.2098	5.31308e-05
adr-2(-) rep 1	dod-17	21.1037	5.69354e-05	5.61836e-05
adr-2(-) rep 1	dod-17	21.0625	5.84848e-05
pqm-1(-) rep 1	dod-17	21.9904	3.19409e-05
pqm-1(-) rep 1	dod-17	21.8147	3.58165e-05	3.32622e-05
pqm-1(-) rep 1	dod-17	21.9862	3.20292e-05
adr-2(-);pqm-1(-) rep 1	dod-17	22.7605	1.93341e-05
adr-2(-);pqm-1(-) rep 1	dod-17	22.7657	1.92684e-05	1.88372e-05
adr-2(-);pqm-1(-) rep 1	dod-17	22.8779	1.79091e-05
Standard 1	dod-19	5.31069	1							Sample	dod-19	gpd-3	dod-19/gpd-3	Normalized relative expression
Standard 2	dod-19	7.15026	0.1							WT	1.00298e-05	0.00175	0.00573133	1
Standard 3	dod-19	9.08701	0.01							adr-2(-)	4.65047e-06	0.00288	0.00161475	0.28174
Standard 4	dod-19	12.4731	0.001							pqm-1(-)	3.0822e-06	0.00166	0.00185675	0.323964
Standard 5	dod-19	16.7999	0.0001							adr-2(-);pqm-1(-)	2.0841e-06	0.000929	0.00224338	0.391424
Standard 6	dod-19	19.6286	1e-05
Standard 7	dod-19	22.6376	1e-06
Standard 8	dod-19	26.2337	1e-07
Standard 9	dod-19	28.5314	1e-08
Standard 10	dod-19	33.1171	1e-09
WT rep 1	dod-19	19.6141	1.04145e-05
WT rep 1	dod-19	19.6041	1.04908e-05	1.00298e-05
WT rep 1	dod-19	19.7858	9.18418e-06
adr-2(-) rep 1	dod-19	20.7087	4.67322e-06
adr-2(-) rep 1	dod-19	20.8049	4.35546e-06	4.65047e-06
adr-2(-) rep 1	dod-19	20.6377	4.92273e-06
pqm-1(-) rep 1	dod-19	21.2642	3.1119e-06
pqm-1(-) rep 1	dod-19	21.2536	3.13602e-06	3.0822e-06
pqm-1(-) rep 1	dod-19	21.3148	2.99867e-06
adr-2(-);pqm-1(-) rep 1	dod-19	21.8194	2.07258e-06
adr-2(-);pqm-1(-) rep 1	dod-19	21.7168	2.23421e-06	2.0841e-06
adr-2(-);pqm-1(-) rep 1	dod-19	21.9058	1.94551e-06
Standard 1	dod-24	4.09888	1							Sample	dod-24	gpd-3	dod-24/gpd-3	Normalized relative expression
Standard 2	dod-24	7.53932	0.1							WT	2.22014e-05	0.00175	0.0126865	1
Standard 3	dod-24	9.06768	0.01							adr-2(-)	7.20172e-06	0.00288	0.0025006	0.197107
Standard 4	dod-24	12.1702	0.001							pqm-1(-)	6.11967e-06	0.00166	0.00368655	0.290588
Standard 5	dod-24	15.5972	0.0001							adr-2(-);pqm-1(-)	2.89068e-06	0.000929	0.00311161	0.245269
Standard 6	dod-24	18.9131	1e-05
Standard 7	dod-24	21.9205	1e-06
Standard 8	dod-24	23.4813	1e-07
Standard 9	dod-24	26.2119	1e-08
Standard 10	dod-24	30.9476	1e-09
WT rep 1	dod-24	17.3682	2.3396e-05
WT rep 1	dod-24	17.4268	2.23279e-05	2.22014e-05
WT rep 1	dod-24	17.511	2.08802e-05
adr-2(-) rep 1	dod-24	18.8287	7.30675e-06
adr-2(-) rep 1	dod-24	18.9154	6.81941e-06	7.20172e-06
adr-2(-) rep 1	dod-24	18.7995	7.47902e-06
pqm-1(-) rep 1	dod-24	19.024	6.25362e-06
pqm-1(-) rep 1	dod-24	19.0932	5.91843e-06	6.11967e-06
pqm-1(-) rep 1	dod-24	19.0375	6.18695e-06
adr-2(-);pqm-1(-) rep 1	dod-24	19.913	3.07976e-06
adr-2(-);pqm-1(-) rep 1	dod-24	20.0062	2.85931e-06	2.89068e-06
adr-2(-);pqm-1(-) rep 1	dod-24	20.0629	2.73297e-06

## Sheet: 3C_Biological replicate 2
Individual quantitative observations for Fig 3C: Each sheet represents data from one biological replicate (indicated). Column A indicates the sample analyzed. Column B indicates the gene analyzed. Column C is the cycle threshold (raw data). Column D represents the cDNA present in the sample where the Standards were set to a value of 1 and ten-fold serial dilutions were analyzed. The unknowns were…
Sample	Gene Analyzed
Standard 1	gpd-3	5.19153	1
Standard 2	gpd-3	6.74414	0.1
Standard 3	gpd-3	9.7549	0.01
Standard 4	gpd-3	13.152	0.001
Standard 5	gpd-3	15.908	0.0001
Standard 6	gpd-3	18.7465	1e-05
Standard 7	gpd-3	22.2303	1e-06
Standard 8	gpd-3	25.6427	1e-07
				Average Amount of cDNA
WT rep 2	gpd-3	13.5813	0.000733316
WT rep 2	gpd-3	13.5034	0.000778806	0.000727105
WT rep 2	gpd-3	13.6997	0.000669192
adr-2(-) rep 2	gpd-3	13.813	0.000613087
adr-2(-) rep 2	gpd-3	13.8626	0.00059003	0.000605957
adr-2(-) rep 2	gpd-3	13.8095	0.000614755
pqm-1(-) rep 2	gpd-3	17.3748	3.9093e-05
pqm-1(-) rep 2	gpd-3	17.3561	3.96625e-05	3.87658e-05
pqm-1(-) rep 2	gpd-3	17.4272	3.75419e-05
adr-2(-);pqm-1(-) rep 2	gpd-3	18.8944	1.20814e-05
adr-2(-);pqm-1(-) rep 2	gpd-3	18.8008	1.29872e-05	1.26755e-05
adr-2(-);pqm-1(-) rep 2	gpd-3	18.8037	1.29578e-05
Standard 1	dod-17	6.16077	1
Standard 2	dod-17	9.46027	0.1							Sample	dod-17	gpd-3	dod-17/gpd-3	Normalized relative expression
Standard 3	dod-17	13.2421	0.01							WT	0.00032198	0.000727	0.442889	1
Standard 4	dod-17	16.8577	0.001							adr-2(-)	4.51892e-05	0.000606	0.0745697	0.168371
Standard 5	dod-17	20.4272	0.0001							pqm-1(-)	4.9397e-06	3.88e-05	0.127312	0.287458
Standard 6	dod-17	23.57	1e-05							adr-2(-);pqm-1(-)	7.51434e-07	1.27e-05	0.0591681	0.133596
Standard 7	dod-17	26.9538	1e-06
Standard 8	dod-17	31.1138	1e-07
WT rep 2	dod-17	18.4537	0.000320349
WT rep 2	dod-17	18.4865	0.000313577	0.00032198
WT rep 2	dod-17	18.3988	0.000332015
adr-2(-) rep 2	dod-17	21.3361	4.893e-05
adr-2(-) rep 2	dod-17	21.51	4.36865e-05	4.51892e-05
adr-2(-) rep 2	dod-17	21.5361	4.29511e-05
pqm-1(-) rep 2	dod-17	24.9125	4.75401e-06
pqm-1(-) rep 2	dod-17	24.805	5.09913e-06	4.9397e-06
pqm-1(-) rep 2	dod-17	24.8456	4.96595e-06
adr-2(-);pqm-1(-) rep 2	dod-17	27.7125	7.66184e-07
adr-2(-);pqm-1(-) rep 2	dod-17	27.7578	7.43898e-07	7.51434e-07
adr-2(-);pqm-1(-) rep 2	dod-17	27.7572	7.44221e-07
Standard 1	dod-19	5.31069	1							Sample	dod-19	gpd-3	dod-19/gpd-3	Normalized relative expression
Standard 2	dod-19	7.15026	0.1							WT	5.88877e-06	0.000727	0.0081001	1
Standard 3	dod-19	9.08701	0.01							adr-2(-)	1.16966e-06	0.000606	0.00193013	0.238285
Standard 4	dod-19	12.4731	0.001							pqm-1(-)	7.07956e-08	3.88e-05	0.00182463	0.22526
Standard 5	dod-19	16.7999	0.0001							adr-2(-);pqm-1(-)	2.0813e-08	1.27e-05	0.00163882	0.202321
Standard 6	dod-19	19.6286	1e-05
Standard 7	dod-19	22.6376	1e-06
Standard 8	dod-19	26.2337	1e-07
Standard 9	dod-19	28.5314	1e-08
Standard 10	dod-19	33.1171	1e-09
WT rep 2	dod-19	20.2869	6.36376e-06
WT rep 2	dod-19	20.3571	6.04503e-06	5.88877e-06
WT rep 2	dod-19	20.5478	5.25754e-06
adr-2(-) rep 2	dod-19	22.9878	8.81125e-07
adr-2(-) rep 2	dod-19	22.9904	8.7943e-07	1.16966e-06
adr-2(-) rep 2	dod-19	22.0517	1.74842e-06
pqm-1(-) rep 2	dod-19	26.4312	7.0835e-08
pqm-1(-) rep 2	dod-19	26.4434	7.02072e-08	7.07956e-08
pqm-1(-) rep 2	dod-19	26.4214	7.13446e-08
adr-2(-);pqm-1(-) rep 2	dod-19	28.084	2.11239e-08
adr-2(-);pqm-1(-) rep 2	dod-19	28.2358	1.89031e-08	2.0813e-08
adr-2(-);pqm-1(-) rep 2	dod-19	28.0032	2.24121e-08
Standard 1	dod-24	4.09888	1							Sample	dod-24	gpd-3	dod-24/gpd-3	Normalized relative expression
Standard 2	dod-24	7.53932	0.1							WT	1.65898e-05	0.000727	0.0228195	1
Standard 3	dod-24	9.06768	0.01							adr-2(-)	3.85768e-06	0.000606	0.0063658	0.278963
Standard 4	dod-24	12.1702	0.001							pqm-1(-)	9.08703e-08	3.88e-05	0.00234202	0.102632
Standard 5	dod-24	15.5972	0.0001							adr-2(-);pqm-1(-)	7.56586e-08	1.27e-05	0.00595737	0.261065
Standard 6	dod-24	18.9131	1e-05
Standard 7	dod-24	21.9205	1e-06
Standard 8	dod-24	23.4813	1e-07
Standard 9	dod-24	26.2119	1e-08
Standard 10	dod-24	30.9476	1e-09
WT rep 2	dod-24	17.7204	1.76712e-05
WT rep 2	dod-24	17.9167	1.51122e-05	1.65898e-05	1.32469e-06
WT rep 2	dod-24	17.77	1.69859e-05
adr-2(-) rep 2	dod-24	19.7687	3.45504e-06
adr-2(-) rep 2	dod-24	19.599	3.95526e-06	3.85768e-06	3.63794e-07
adr-2(-) rep 2	dod-24	19.5348	4.16272e-06
pqm-1(-) rep 2	dod-24	24.3175	9.21112e-08
pqm-1(-) rep 2	dod-24	24.3157	9.22481e-08	9.08703e-08	2.26886e-09
pqm-1(-) rep 2	dod-24	24.3713	8.82517e-08
adr-2(-);pqm-1(-) rep 2	dod-24	24.5456	7.68074e-08
adr-2(-);pqm-1(-) rep 2	dod-24	24.6153	7.26539e-08	7.56586e-08	2.62607e-09
adr-2(-);pqm-1(-) rep 2	dod-24	24.5341	7.75145e-08

## Sheet: 3C_Biological replicate 3
Individual quantitative observations for Fig 3C: Each sheet represents data from one biological replicate (indicated). Column A indicates the sample analyzed. Column B indicates the gene analyzed. Column C is the cycle threshold (raw data). Column D represents the cDNA present in the sample where the Standards were set to a value of 1 and ten-fold serial dilutions were analyzed. The unknowns were…
Sample	Gene Analyzed
Standard 1	gpd-3	5.19153	1
Standard 2	gpd-3	6.74414	0.1
Standard 3	gpd-3	9.7549	0.01
Standard 4	gpd-3	13.152	0.001
Standard 5	gpd-3	15.908	0.0001
Standard 6	gpd-3	18.7465	1e-05
Standard 7	gpd-3	22.2303	1e-06
Standard 8	gpd-3	25.6427	1e-07
				Average Amount of cDNA
WT rep 3	gpd-3	13.7314	0.000653016
WT rep 3	gpd-3	13.7828	0.00062756	0.000642543
WT rep 3	gpd-3	13.7432	0.000647055
adr-2(-) rep 3	gpd-3	13.8095	0.000614742
adr-2(-) rep 3	gpd-3	13.7712	0.00063323	0.000621246
adr-2(-) rep 3	gpd-3	13.8074	0.000615765
pqm-1(-) rep 3	gpd-3	19.25	9.17818e-06
pqm-1(-) rep 3	gpd-3	19.2292	9.32668e-06	9.01385e-06
pqm-1(-) rep 3	gpd-3	19.3438	8.53668e-06
adr-2(-);pqm-1(-) rep 3	gpd-3	14.5468	0.000347727
adr-2(-);pqm-1(-) rep 3	gpd-3	14.6744	0.000315075	0.000338963
adr-2(-);pqm-1(-) rep 3	gpd-3	14.5234	0.000354089
Standard 1	dod-17	6.16077	1
Standard 2	dod-17	9.46027	0.1							Sample	dod-17	gpd-3	dod-17/gpd-3	Normalized relative expression
Standard 3	dod-17	13.2421	0.01							WT	0.000233797	0.000643	0.363603	1
Standard 4	dod-17	16.8577	0.001							adr-2(-)	3.93285e-05	0.000621	0.063331	0.174176
Standard 5	dod-17	20.4272	0.0001							pqm-1(-)	9.54057e-07	9.01e-06	0.105889	0.291221
Standard 6	dod-17	23.57	1e-05							adr-2(-);pqm-1(-)	2.31083e-05	0.000339	0.0681661	0.187474
Standard 7	dod-17	26.9538	1e-06
Standard 8	dod-17	31.1138	1e-07
WT rep 3	dod-17	18.7773	0.000259418
WT rep 3	dod-17	19.0738	0.000213827	0.000233797
WT rep 3	dod-17	18.9744	0.000228145
adr-2(-) rep 3	dod-17	21.5668	4.20979e-05
adr-2(-) rep 3	dod-17	21.8074	3.59887e-05	3.93285e-05
adr-2(-) rep 3	dod-17	21.6491	3.98991e-05
pqm-1(-) rep 3	dod-17	27.3434	9.74631e-07
pqm-1(-) rep 3	dod-17	27.4611	9.02628e-07	9.54057e-07
pqm-1(-) rep 3	dod-17	27.3273	9.84911e-07
adr-2(-);pqm-1(-) rep 3	dod-17	22.57	2.18897e-05
adr-2(-);pqm-1(-) rep 3	dod-17	22.4972	2.29538e-05	2.31083e-05
adr-2(-);pqm-1(-) rep 3	dod-17	22.3984	2.44814e-05
Standard 1	dod-19	5.31069	1							Sample	dod-19	gpd-3	dod-19/gpd-3	Normalized relative expression
Standard 2	dod-19	7.15026	0.1							WT	4.65769e-06	0.000643	0.00724368	1
Standard 3	dod-19	9.08701	0.01							adr-2(-)	1.22694e-06	0.000621	0.00197575	0.272754
Standard 4	dod-19	12.4731	0.001							pqm-1(-)	1.95621e-08	9.01e-06	0.00217115	0.29973
Standard 5	dod-19	16.7999	0.0001							adr-2(-);pqm-1(-)	3.22517e-07	0.000339	0.000951378	0.131339
Standard 6	dod-19	19.6286	1e-05
Standard 7	dod-19	22.6376	1e-06
Standard 8	dod-19	26.2337	1e-07
Standard 9	dod-19	28.5314	1e-08
Standard 10	dod-19	33.1171	1e-09
WT rep 3	dod-19	20.8019	4.36516e-06
WT rep 3	dod-19	20.7557	4.51537e-06	4.65769e-06
WT rep 3	dod-19	20.5913	5.09254e-06
adr-2(-) rep 3	dod-19	22.8089	1.0044e-06
adr-2(-) rep 3	dod-19	22.9621	8.97862e-07	1.22694e-06
adr-2(-) rep 3	dod-19	22.0283	1.77855e-06
pqm-1(-) rep 3	dod-19	28.2333	1.89373e-08
pqm-1(-) rep 3	dod-19	28.2235	1.9074e-08	1.95621e-08
pqm-1(-) rep 3	dod-19	28.1134	2.06749e-08
adr-2(-);pqm-1(-) rep 3	dod-19	24.3331	3.29087e-07
adr-2(-);pqm-1(-) rep 3	dod-19	24.3445	3.26342e-07	3.22517e-07
adr-2(-);pqm-1(-) rep 3	dod-19	24.4054	3.12122e-07
Standard 1	dod-24	4.09888	1							Sample	dod-24	gpd-3	dod-24/gpd-3	Normalized relative expression
Standard 2	dod-24	7.53932	0.1							WT	1.18036e-05	0.000643	0.0183572	1
Standard 3	dod-24	9.06768	0.01							adr-2(-)	3.13709e-06	0.000621	0.00505167	0.275188
Standard 4	dod-24	12.1702	0.001							pqm-1(-)	4.24806e-08	9.01e-06	0.00471483	0.256839
Standard 5	dod-24	15.5972	0.0001							adr-2(-);pqm-1(-)	2.8704e-06	0.000339	0.00846726	0.461251
Standard 6	dod-24	18.9131	1e-05
Standard 7	dod-24	21.9205	1e-06
Standard 8	dod-24	23.4813	1e-07
Standard 9	dod-24	26.2119	1e-08
Standard 10	dod-24	30.9476	1e-09
WT rep 3	dod-24	18.1915	1.21406e-05
WT rep 3	dod-24	18.2638	1.14604e-05	1.18036e-05	3.40142e-07
WT rep 3	dod-24	18.2261	1.181e-05
adr-2(-) rep 3	dod-24	20.0118	2.84654e-06
adr-2(-) rep 3	dod-24	19.8207	3.31477e-06	3.13709e-06	2.53695e-07
adr-2(-) rep 3	dod-24	19.8455	3.24994e-06
pqm-1(-) rep 3	dod-24	25.2499	4.38209e-08
pqm-1(-) rep 3	dod-24	25.2675	4.32096e-08	4.24806e-08	1.81784e-09
pqm-1(-) rep 3	dod-24	25.3515	4.04115e-08
adr-2(-);pqm-1(-) rep 3	dod-24	19.9582	2.97071e-06
adr-2(-);pqm-1(-) rep 3	dod-24	20.0438	2.77486e-06	2.8704e-06	9.80136e-08
adr-2(-);pqm-1(-) rep 3	dod-24	20.0034	2.86564e-06

## Sheet: 3D_Biological replicate 1
Individual quantitative observations for Fig 3D: Each sheet represents data from one biological replicate (indicated). Column A indicates the sample analyzed. Column B indicates the gene analyzed. Column C is the cycle threshold (raw data). Column D represents the cDNA present in the sample where the Standards were set to a value of 1 and ten-fold serial dilutions were analyzed. The unknowns were…
Sample	Gene Analyzed
Standard 1	gpd-3	5.79591	1
Standard 2	gpd-3	7.50073	0.1
Standard 3	gpd-3	9.1293	0.01
Standard 4	gpd-3	12.4944	0.001
Standard 5	gpd-3	15.3951	0.0001
Standard 6	gpd-3	17.2217	1e-05
Standard 7	gpd-3	19.2344	1e-06
Standard 8	gpd-3	21.2607	1e-07
Standard 9	gpd-3	24.158	1e-08
Standard 10	gpd-3	28.3781	1e-09
				Average Amount of cDNA
WT rep 1	gpd-3	22.1714	9.92615e-08
WT rep 1	gpd-3	22.2292	9.39945e-08	9.58803e-08
WT rep 1	gpd-3	22.2248	9.4385e-08
pqm-1(-) rep 1	gpd-3	21.8764	1.3112e-07
pqm-1(-) rep 1	gpd-3	21.8356	1.36267e-07	1.31595e-07
pqm-1(-) rep 1	gpd-3	21.9069	1.27397e-07
pqm-1(-)+neural pqm-1 rep 1	gpd-3	22.8856	5.06057e-08
pqm-1(-)+neural pqm-1 rep 1	gpd-3	22.8345	5.31008e-08	5.16276e-08
pqm-1(-)+neural pqm-1 rep 1	gpd-3	22.8737	5.11765e-08
adr-2(-) rep 1	gpd-3	23.2836	3.4764e-08
adr-2(-) rep 1	gpd-3	23.4208	3.05429e-08	3.25064e-08
adr-2(-) rep 1	gpd-3	23.3644	3.22123e-08
adr-2(-)+neural pqm-1 rep 1	gpd-3	23.4505	2.96977e-08
adr-2(-)+neural pqm-1 rep 1	gpd-3	23.3926	3.13669e-08	2.94943e-08
adr-2(-)+neural pqm-1 rep 1	gpd-3	23.5352	2.74182e-08
										Sample	dod-17	gpd-3	dod-17/gpd-3	Normalized relative expression
										WT	1.13392e-06	9.59e-08	11.824	1
										pqm-1(-)	1.17356e-07	1.32e-07	0.889064	0.0751915
Standard 1	dod-17	4.77151	1							pqm-1(-)+neural pqm-1	5.52284e-07	5.16e-08	10.7032	0.905208
Standard 2	dod-17	6.67081	0.1							adr-2(-)	5.06457e-08	3.25e-08	1.55833	0.131794
Standard 3	dod-17	10.3179	0.01							adr-2(-)+neural pqm-1	3.4966e-07	2.95e-08	11.8529	1.00244
Standard 4	dod-17	12.6712	0.001
Standard 5	dod-17	14.562	0.0001
Standard 6	dod-17	16.1384	1e-05
Standard 7	dod-17	19.4149	1e-06
Standard 8	dod-17	22.6123	1e-07
Standard 9	dod-17	25.0362	1e-08
Standard 10	dod-17	28.5937	1e-09
WT rep 1	dod-17	19.7855	1.16337e-06
WT rep 1	dod-17	19.9126	1.03883e-06	1.13392e-06
WT rep 1	dod-17	19.7512	1.19956e-06
pqm-1(-) rep 1	dod-17	22.3947	1.137e-07
pqm-1(-) rep 1	dod-17	22.3498	1.18346e-07	1.17356e-07
pqm-1(-) rep 1	dod-17	22.334	1.20023e-07
pqm-1(-)+neural pqm-1 rep 1	dod-17	20.6145	5.55719e-07
pqm-1(-)+neural pqm-1 rep 1	dod-17	20.6025	5.61667e-07	5.52284e-07
pqm-1(-)+neural pqm-1 rep 1	dod-17	20.6478	5.39466e-07
adr-2(-) rep 1	dod-17	23.3315	4.93358e-08
adr-2(-) rep 1	dod-17	23.2349	5.37744e-08	5.06457e-08
adr-2(-) rep 1	dod-17	23.3432	4.88267e-08
adr-2(-)+neural pqm-1 rep 1	dod-17	21.1766	3.36716e-07
adr-2(-)+neural pqm-1 rep 1	dod-17	21.0595	3.73771e-07	3.4966e-07
adr-2(-)+neural pqm-1 rep 1	dod-17	21.1707	3.38495e-07
Standard 1	dod-19	4.81922	1
Standard 2	dod-19	5.6701	0.1							Sample	dod-19	gpd-3	dod-19/gpd-3	Normalized relative expression
Standard 3	dod-19	7.80654	0.01							WT	5.62429e-05	9.59e-08	586.474	1
Standard 4	dod-19	10.6544	0.001							pqm-1(-)	3.135e-05	1.32e-07	237.5	0.404963
Standard 5	dod-19	13.3502	0.0001							pqm-1(-)+neural pqm-1	2.81792e-05	5.16e-08	546.108	0.931171
Standard 6	dod-19	16.947	1e-05							adr-2(-)	6.6769e-06	3.25e-08	205.443	0.350302
Standard 7	dod-19	20.3432	1e-06							adr-2(-)+neural pqm-1	1.56527e-05	2.95e-08	530.599	0.904728
Standard 8	dod-19	23.9322	1e-07
Standard 9	dod-19	26.34	1e-08
Standard 10	dod-19	29.4687	1e-09
WT rep 1	dod-19	15.2036	5.63716e-05
WT rep 1	dod-19	15.2521	5.42476e-05	5.62429e-05
WT rep 1	dod-19	15.1653	5.81095e-05
pqm-1(-) rep 1	dod-19	15.9312	3.16868e-05
pqm-1(-) rep 1	dod-19	15.9481	3.12653e-05	3.135e-05
pqm-1(-) rep 1	dod-19	15.9549	3.10981e-05
pqm-1(-)+neural pqm-1 rep 1	dod-19	16.1126	2.74481e-05
pqm-1(-)+neural pqm-1 rep 1	dod-19	15.9555	3.10835e-05	2.81792e-05
pqm-1(-)+neural pqm-1 rep 1	dod-19	16.1807	2.60059e-05
adr-2(-) rep 1	dod-19	17.9951	6.18277e-06
adr-2(-) rep 1	dod-19	17.8832	6.75564e-06	6.6769e-06
adr-2(-) rep 1	dod-19	17.8218	7.0923e-06
adr-2(-)+neural pqm-1 rep 1	dod-19	16.77	1.63095e-05
adr-2(-)+neural pqm-1 rep 1	dod-19	16.8177	1.57052e-05	1.56527e-05
adr-2(-)+neural pqm-1 rep 1	dod-19	16.8805	1.49434e-05
Standard 1	dod-24	4.93832	1
Standard 2	dod-24	7.63127	0.1							Sample	dod-24	gpd-3	dod-24/gpd-3	Normalized relative expression
Standard 3	dod-24	10.7223	0.01							WT	2.11626e-05	9.59e-08	220.674	1
Standard 4	dod-24	13.2121	0.001							pqm-1(-)	6.72865e-06	1.32e-07	50.9746	0.230996
Standard 5	dod-24	16.165	0.0001							pqm-1(-)+neural pqm-1	1.38201e-05	5.16e-08	267.832	1.2137
Standard 6	dod-24	19.8913	1e-05							adr-2(-)	2.64896e-06	3.25e-08	81.5063	0.369353
Standard 7	dod-24	22.0402	1e-06							adr-2(-)+neural pqm-1	7.87224e-06	2.95e-08	266.856	1.20928
Standard 8	dod-24	25.4216	1e-07
Standard 9	dod-24	28.9383	1e-08
Standard 10	dod-24	31.837	1e-09
WT rep 1	dod-24	18.6204	2.09259e-05
WT rep 1	dod-24	18.6456	2.05247e-05	2.11626e-05
WT rep 1	dod-24	18.553	2.20371e-05
pqm-1(-) rep 1	dod-24	20.1002	6.72139e-06
pqm-1(-) rep 1	dod-24	20.0356	7.06322e-06	6.72865e-06
pqm-1(-) rep 1	dod-24	20.1638	6.40134e-06
pqm-1(-)+neural pqm-1 rep 1	dod-24	19.1719	1.37046e-05
pqm-1(-)+neural pqm-1 rep 1	dod-24	19.2467	1.29401e-05	1.38201e-05
pqm-1(-)+neural pqm-1 rep 1	dod-24	19.0703	1.48156e-05
adr-2(-) rep 1	dod-24	21.2975	2.68158e-06
adr-2(-) rep 1	dod-24	21.2493	2.78268e-06	2.64896e-06
adr-2(-) rep 1	dod-24	21.398	2.48261e-06
adr-2(-)+neural pqm-1 rep 1	dod-24	19.8358	8.23378e-06
adr-2(-)+neural pqm-1 rep 1	dod-24	19.9307	7.65517e-06	7.87224e-06
adr-2(-)+neural pqm-1 rep 1	dod-24	19.9184	7.72776e-06

[truncated: 2 more sheets: 3D_Biological replicate 2, 3D_Biological replicate 3]
