# Supplementary material for: ADAR-mediated regulation of PQM-1 expression in neurons impacts gene expression throughout C. elegans and regulates survival from hypoxia
Source: PLoS Biol. 2023 Sep 25;21(9):e3002150. doi: 10.1371/journal.pbio.3002150 (PMC10553819; doi:10.1371/journal.pbio.3002150)
Supplement: S4 Data — (XLSX) [file pbio.3002150.s011.xlsx]

## Sheet: 4A_Biological replicate 1
Individual quantitative observations for Fig 4A: Each sheet represents data from one biological replicate (indicated). Column A indicates the sample analyzed. Column B indicates the gene analyzed. Column C is the cycle threshold (raw data). Column D represents the cDNA present in the sample where the Standards were set to a value of 1 and ten-fold serial dilutions were analyzed. The unknowns were…
Sample	Gene Analyzed
Standard 1	gpd-3	5.28892	1
Standard 2	gpd-3	6.70649	0.1
Standard 3	gpd-3	10.3003	0.01
Standard 4	gpd-3	13.5353	0.001
Standard 5	gpd-3	17.3388	0.0001
Standard 6	gpd-3	20.6517	1e-05
Standard 7	gpd-3	23.5934	1e-06
Standard 8	gpd-3	27.4745	1e-07
Standard 9	gpd-3	29.8282	1e-08
				Average Amount of cDNA
WT rep 1	gpd-3	11.7526	0.00478472
WT rep 1	gpd-3	11.8694	0.00440311	0.00470485
WT rep 1	gpd-3	11.7115	0.00492673
adr-1(-) rep 1	gpd-3	11.8034	0.00461487
adr-1(-) rep 1	gpd-3	11.9572	0.0041361	0.00454529
adr-1(-) rep 1	gpd-3	11.7235	0.00488492
adr-2(-) rep 1	gpd-3	11.9194	0.00424889
adr-2(-) rep 1	gpd-3	11.2561		0.00461244
adr-2(-) rep 1	gpd-3	11.6975	0.004976
adr-1(-);adr-2(-) rep 1	gpd-3	11.419	0.00606673
adr-1(-);adr-2(-) rep 1	gpd-3	11.683		0.00601608
adr-1(-);adr-2(-) rep 1	gpd-3	11.4427	0.00596542
Standard 1	dod-17	4.94622	1
Standard 2	dod-17	6.30434	0.1
Standard 3	dod-17	9.51008	0.01
Standard 4	dod-17	13.1095	0.001							Sample	dod-17	gpd-3	dod-17/gpd-3	Normalized relative expression
Standard 5	dod-17	18.4565	0.0001							WT	9.60824e-06	0.0047	0.00204431	1
Standard 6	dod-17	20.4055	1e-05							adr-1(-)	3.96958e-05	0.00455	0.00872434	4.26763
Standard 7	dod-17	23.1245	1e-06							adr-2(-)	2.95221e-06	0.00461	0.000640392	0.313256
Standard 8	dod-17	25.765	1e-07							adr-1(-);adr-2(-)	2.42947e-05	0.00602	0.00403566	1.9741
Standard 9	dod-17	29.0858	1e-08
Standard 10	dod-17	31.1522	1e-09
WT rep 1	dod-17	19.8313	9.27879e-06
WT rep 1	dod-17	19.6566	1.0572e-05	9.60824e-06
WT rep 1	dod-17	19.8761	8.97398e-06
adr-1(-) rep 1	dod-17	17.8708	4.01205e-05
adr-1(-) rep 1	dod-17	17.8145	4.1843e-05	3.96958e-05
adr-1(-) rep 1	dod-17	17.9748	3.71238e-05
adr-2(-) rep 1	dod-17	21.3377	3.01235e-06
adr-2(-) rep 1	dod-17	21.3455	2.99482e-06	2.95221e-06
adr-2(-) rep 1	dod-17	21.4122	2.84945e-06
adr-1(-);adr-2(-) rep 1	dod-17	18.5168	2.47657e-05
adr-1(-);adr-2(-) rep 1	dod-17	18.5687	2.38237e-05	2.42947e-05
adr-1(-);adr-2(-) rep 1	dod-17	17.8021
Standard 1	dod-19	6.09042	1
Standard 2	dod-19	9.51674	0.1
Standard 3	dod-19	12.9462	0.01							Sample	dod-19	gpd-3	dod-19/gpd-3	Normalized relative expression
Standard 4	dod-19	16.6134	0.001							WT	0.00111386	0.0047	0.236991	1
Standard 5	dod-19	20.1433	0.0001							adr-1(-)	0.000740682	0.00455	0.162787	0.686894
Standard 6	dod-19	23.5742	1e-05							adr-2(-)	7.13258e-05	0.00461	0.015472	0.0652852
Standard 7	dod-19	26.5321	1e-06							adr-1(-);adr-2(-)	0.000964495	0.00602	0.160215	0.67604
Standard 8	dod-19	29.9968	1e-07
Standard 9	dod-19	34.9415	1e-08
WT rep 1	dod-19	16.2696	0.00118007
WT rep 1	dod-19	16.4867	0.00102369	0.00111386
WT rep 1	dod-19	16.3253	0.00113781
adr-1(-) rep 1	dod-19	16.9678	0.000747017
adr-1(-) rep 1	dod-19	17.0085	0.000727375	0.000740682
adr-1(-) rep 1	dod-19	16.9665	0.000747654
adr-2(-) rep 1	dod-19	20.4605	7.5853e-05
adr-2(-) rep 1	dod-19	20.4819	7.4796e-05	7.13258e-05
adr-2(-) rep 1	dod-19	20.7361	6.33285e-05
adr-1(-);adr-2(-) rep 1	dod-19	16.5066	0.00101045
adr-1(-);adr-2(-) rep 1	dod-19	16.5732	0.000967277	0.000964495
adr-1(-);adr-2(-) rep 1	dod-19	16.6568	0.000915759
Standard 1	dod-24	6.93722	1
Standard 2	dod-24	10.6436	0.1
Standard 3	dod-24	14.2864	0.01
Standard 4	dod-24	17.0822	0.001
Standard 5	dod-24	21.7854	0.0001							Sample	dod-24	gpd-3	dod-24/gpd-3	Normalized relative expression
Standard 6	dod-24	24.3007	1e-05							WT	0.000436064	0.0047	0.0927796	1
Standard 7	dod-24	27.6503	1e-06							adr-1(-)	0.000292988	0.00455	0.0643929	0.694042
Standard 8	dod-24	29.3173	1e-07							adr-2(-)	2.76946e-05	0.00461	0.00600751	0.0647503
										adr-1(-);adr-2(-)	0.000343078	0.00602	0.0569897	0.614248
WT rep 1	dod-24	18.4964	0.000449323
WT rep 1	dod-24	18.4441	0.000466061	0.000436064
WT rep 1	dod-24	18.6885	0.000392808
adr-1(-) rep 1	dod-24	19.2201	0.000270788
adr-1(-) rep 1	dod-24	18.9909	0.000317877	0.000292988
adr-1(-) rep 1	dod-24	19.1206	0.000290298
adr-2(-) rep 1	dod-24	22.4404	2.84394e-05
adr-2(-) rep 1	dod-24	22.518	2.6936e-05	2.76946e-05
adr-2(-) rep 1	dod-24	22.4776	2.77083e-05
adr-1(-);adr-2(-) rep 1	dod-24	18.8089	0.000361053
adr-1(-);adr-2(-) rep 1	dod-24	18.8483	0.000351238	0.000343078
adr-1(-);adr-2(-) rep 1	dod-24	18.9952	0.000316943

## Sheet: 4A_Biological replicate 2
Individual quantitative observations for Fig 4A: Each sheet represents data from one biological replicate (indicated). Column A indicates the sample analyzed. Column B indicates the gene analyzed. Column C is the cycle threshold (raw data). Column D represents the cDNA present in the sample where the Standards were set to a value of 1 and ten-fold serial dilutions were analyzed. The unknowns were…
Sample	Gene Analyzed
Standard 1	gpd-3	5.28892	1
Standard 2	gpd-3	6.70649	0.1
Standard 3	gpd-3	10.3003	0.01
Standard 4	gpd-3	13.5353	0.001
Standard 5	gpd-3	17.3388	0.0001
Standard 6	gpd-3	20.6517	1e-05
Standard 7	gpd-3	23.5934	1e-06
Standard 8	gpd-3	27.4745	1e-07
Standard 9	gpd-3	29.8282	1e-08
				Average Amount of cDNA
WT rep 2	gpd-3	11.3973	0.00616123
WT rep 2	gpd-3	11.348	0.00638142	0.00627132
WT rep 2	gpd-3	11.0794
adr-1(-) rep 2	gpd-3	11.5823	0.00540114
adr-1(-) rep 2	gpd-3	11.698	0.0049743	0.00524368
adr-1(-) rep 2	gpd-3	11.5942	0.00535559
adr-2(-) rep 2	gpd-3	11.4747
adr-2(-) rep 2	gpd-3	11.8139	0.00458026	0.00471088
adr-2(-) rep 2	gpd-3	11.736	0.0048415
adr-1(-);adr-2(-) rep 2	gpd-3	11.6337
adr-1(-);adr-2(-) rep 2	gpd-3	10.9743	0.00832555	0.00836304
adr-1(-);adr-2(-) rep 2	gpd-3	10.9617	0.00840053
Standard 1	dod-17	4.94622	1
Standard 2	dod-17	6.30434	0.1
Standard 3	dod-17	9.51008	0.01
Standard 4	dod-17	13.1095	0.001							Sample	dod-17	gpd-3	dod-17/gpd-3	Normalized relative expression
Standard 5	dod-17	18.4565	0.0001							WT	8.79778e-05	0.00627	0.0140315	1
Standard 6	dod-17	20.4055	1e-05							adr-1(-)	7.97182e-05	0.00524	0.0152134	1.08423
Standard 7	dod-17	23.1245	1e-06							adr-2(-)	2.69887e-05	0.00471	0.00573009	0.408372
Standard 8	dod-17	25.765	1e-07							adr-1(-);adr-2(-)	0.000105855	0.00836	0.0126621	0.902401
Standard 9	dod-17	29.0858	1e-08
Standard 10	dod-17	31.1522	1e-09
WT rep 2	dod-17	16.6899	9.69129e-05
WT rep 2	dod-17	16.8533	8.5784e-05	8.79778e-05
WT rep 2	dod-17	16.9262	8.12365e-05
adr-1(-) rep 2	dod-17	16.9979	7.69998e-05
adr-1(-) rep 2	dod-17	16.9705	7.85924e-05	7.97182e-05
adr-1(-) rep 2	dod-17	16.8884	8.35623e-05
adr-2(-) rep 2	dod-17	18.4268	2.64882e-05
adr-2(-) rep 2	dod-17	18.5072	2.49439e-05	2.69887e-05
adr-2(-) rep 2	dod-17	18.281	2.9534e-05
adr-1(-);adr-2(-) rep 2	dod-17	16.5815	0.000105091
adr-1(-);adr-2(-) rep 2	dod-17	17.5668		0.000105855
adr-1(-);adr-2(-) rep 2	dod-17	16.5621	0.000106619
Standard 1	dod-19	6.09042	1
Standard 2	dod-19	9.51674	0.1
Standard 3	dod-19	12.9462	0.01							Sample	dod-19	gpd-3	dod-19/gpd-3	Normalized relative expression
Standard 4	dod-19	16.6134	0.001							WT	0.00133835	0.00627	0.213453	1
Standard 5	dod-19	20.1433	0.0001							adr-1(-)	0.000694461	0.00524	0.132531	0.620891
Standard 6	dod-19	23.5742	1e-05							adr-2(-)	0.000392678	0.00471	0.0833711	0.390583
Standard 7	dod-19	26.5321	1e-06							adr-1(-);adr-2(-)	0.00109859	0.00836	0.131411	0.615643
Standard 8	dod-19	29.9968	1e-07
Standard 9	dod-19	34.9415	1e-08
WT rep 2	dod-19	16.054	0.00135902
WT rep 2	dod-19	16.0908	0.00132671	0.00133835
WT rep 2	dod-19	16.0878	0.00132932
adr-1(-) rep 2	dod-19	16.7779
adr-1(-) rep 2	dod-19	17.1006	0.000684795	0.000694461
adr-1(-) rep 2	dod-19	17.0581	0.000704127
adr-2(-) rep 2	dod-19	17.9135	0.00040213
adr-2(-) rep 2	dod-19	17.9697	0.000387601	0.000392678
adr-2(-) rep 2	dod-19	17.9669	0.000388303
adr-1(-);adr-2(-) rep 2	dod-19	16.6178
adr-1(-);adr-2(-) rep 2	dod-19	16.4806	0.00102776	0.00109859
adr-1(-);adr-2(-) rep 2	dod-19	16.2834	0.00116943
Standard 1	dod-24	6.93722	1
Standard 2	dod-24	10.6436	0.1
Standard 3	dod-24	14.2864	0.01
Standard 4	dod-24	17.0822	0.001
Standard 5	dod-24	21.7854	0.0001							Sample	dod-24	gpd-3	dod-24/gpd-3	Normalized relative expression
Standard 6	dod-24	24.3007	1e-05							WT	0.00179766	0.00627	0.286708	1
Standard 7	dod-24	27.6503	1e-06							adr-1(-)	0.00411056	0.00524	0.784459	2.73609
Standard 8	dod-24	29.3173	1e-07							adr-2(-)	0.000342449	0.00471	0.0727068	0.253592
										adr-1(-);adr-2(-)	0.00135099	0.00836	0.161602	0.563647
WT rep 2	dod-24	16.3662	0.00199503
WT rep 2	dod-24	16.6091	0.00168323	0.00179766
WT rep 2	dod-24	16.5826	0.0017147
adr-1(-) rep 2	dod-24	15.499	0.00366028
adr-1(-) rep 2	dod-24	15.2711	0.00429324	0.00411056
adr-1(-) rep 2	dod-24	15.2431	0.00437817
adr-2(-) rep 2	dod-24	18.9731	0.000321861
adr-2(-) rep 2	dod-24	18.8132	0.000359987	0.000342449
adr-2(-) rep 2	dod-24	18.8719	0.000345498
adr-1(-);adr-2(-) rep 2	dod-24	16.7961	0.00147679
adr-1(-);adr-2(-) rep 2	dod-24	16.9548	0.00132151	0.00135099
adr-1(-);adr-2(-) rep 2	dod-24	17.029	0.00125466

## Sheet: 4A_Biological replicate 3
Individual quantitative observations for Fig 4A: Each sheet represents data from one biological replicate (indicated). Column A indicates the sample analyzed. Column B indicates the gene analyzed. Column C is the cycle threshold (raw data). Column D represents the cDNA present in the sample where the Standards were set to a value of 1 and ten-fold serial dilutions were analyzed. The unknowns were…
Sample	Gene Analyzed
Standard 1	gpd-3	5.28892	1
Standard 2	gpd-3	6.70649	0.1
Standard 3	gpd-3	10.3003	0.01
Standard 4	gpd-3	13.5353	0.001
Standard 5	gpd-3	17.3388	0.0001
Standard 6	gpd-3	20.6517	1e-05
Standard 7	gpd-3	23.5934	1e-06
Standard 8	gpd-3	27.4745	1e-07
Standard 9	gpd-3	29.8282	1e-08
				Average Amount of cDNA
WT rep 3	gpd-3	11.0973	0.00762774
WT rep 3	gpd-3	11.2716	0.00673788	0.00716252
WT rep 3	gpd-3	11.1937	0.00712196
adr-1(-) rep 3	gpd-3	11.9191	0.00424982
adr-1(-) rep 3	gpd-3	11.9395	0.00418859	0.00429189
adr-1(-) rep 3	gpd-3	11.8585	0.00443727
adr-2(-) rep 3	gpd-3	12.271	0.00330838
adr-2(-) rep 3	gpd-3	12.3036	0.0032325	0.0031632
adr-2(-) rep 3	gpd-3	12.4327	0.0029487
adr-1(-);adr-2(-) rep 3	gpd-3	13.2053	0.00170135
adr-1(-);adr-2(-) rep 3	gpd-3	13.2665	0.00162887	0.00165211
adr-1(-);adr-2(-) rep 3	gpd-3	13.2689	0.00162611
Standard 1	dod-17	4.94622	1
Standard 2	dod-17	6.30434	0.1
Standard 3	dod-17	9.51008	0.01
Standard 4	dod-17	13.1095	0.001							Sample	dod-17	gpd-3	dod-17/gpd-3	Normalized relative expression
Standard 5	dod-17	18.4565	0.0001							WT	3.75106e-05	0.00716252	0.00523706	1
Standard 6	dod-17	20.4055	1e-05							adr-1(-)	3.98523e-05	0.00429189	0.00928549	1.77303
Standard 7	dod-17	23.1245	1e-06							adr-2(-)	4.94714e-06	0.0031632	0.00156397	0.298635
Standard 8	dod-17	25.765	1e-07							adr-1(-);adr-2(-)	1.09573e-05	0.00165211	0.0066323	1.26642
Standard 9	dod-17	29.0858	1e-08
Standard 10	dod-17	31.1522	1e-09
WT rep 3	dod-17	17.6683
WT rep 3	dod-17	18.0317	3.55774e-05	3.75106e-05
WT rep 3	dod-17	17.8936	3.94438e-05
adr-1(-) rep 3	dod-17	17.8252	4.15102e-05
adr-1(-) rep 3	dod-17	17.9798	3.69851e-05	3.98523e-05
adr-1(-) rep 3	dod-17	17.8398	4.10617e-05
adr-2(-) rep 3	dod-17	20.6434	5.05935e-06
adr-2(-) rep 3	dod-17	20.7148	4.79666e-06	4.94714e-06
adr-2(-) rep 3	dod-17	20.6631	4.98541e-06
adr-1(-);adr-2(-) rep 3	dod-17	19.4831	1.20349e-05
adr-1(-);adr-2(-) rep 3	dod-17	19.6787	1.03991e-05	1.09573e-05
adr-1(-);adr-2(-) rep 3	dod-17	19.6737	1.04379e-05
Standard 1	dod-19	6.09042	1
Standard 2	dod-19	9.51674	0.1
Standard 3	dod-19	12.9462	0.01							Sample	dod-19	gpd-3	dod-19/gpd-3	Normalized relative expression
Standard 4	dod-19	16.6134	0.001							WT	0.000667929	0.00716	0.0932862	1
Standard 5	dod-19	20.1433	0.0001							adr-1(-)	0.000622027	0.00429	0.144995	1.5543
Standard 6	dod-19	23.5742	1e-05							adr-2(-)	6.52955e-05	0.00316	0.0206631	0.221503
Standard 7	dod-19	26.5321	1e-06							adr-1(-);adr-2(-)	0.000203468	0.00165	0.123314	1.32189
Standard 8	dod-19	29.9968	1e-07
Standard 9	dod-19	34.9415	1e-08
WT rep 3	dod-19	17.1273	0.000672952
WT rep 3	dod-19	16.8384		0.000667929
WT rep 3	dod-19	17.1502	0.000662907
adr-1(-) rep 3	dod-19	17.2961	0.000602518
adr-1(-) rep 3	dod-19	17.1842	0.000648309	0.000622027
adr-1(-) rep 3	dod-19	17.2641	0.000615253
adr-2(-) rep 3	dod-19	20.667	6.62571e-05
adr-2(-) rep 3	dod-19	20.8422	5.90775e-05	6.52955e-05
adr-2(-) rep 3	dod-19	20.5711	7.05519e-05
adr-1(-);adr-2(-) rep 3	dod-19	18.9838	0.000199504
adr-1(-);adr-2(-) rep 3	dod-19	18.9299	0.000206682	0.000203468
adr-1(-);adr-2(-) rep 3	dod-19	18.9482	0.000204217
Standard 1	dod-24	6.93722	1
Standard 2	dod-24	10.6436	0.1
Standard 3	dod-24	14.2864	0.01
Standard 4	dod-24	17.0822	0.001
Standard 5	dod-24	21.7854	0.0001							Sample	dod-24	gpd-3	dod-24/gpd-3	Normalized relative expression
Standard 6	dod-24	24.3007	1e-05							WT	0.00113584	0.00716	0.158636	1
Standard 7	dod-24	27.6503	1e-06							adr-1(-)	0.000652309	0.00429	0.152053	0.958503
Standard 8	dod-24	29.3173	1e-07							adr-2(-)	8.06223e-05	0.00316	0.0255134	0.160829
										adr-1(-);adr-2(-)	0.000283732	0.00165	0.171959	1.08398
WT rep 3	dod-24	17.1742	0.00113343
WT rep 3	dod-24	17.1361	0.00116404	0.00113584
WT rep 3	dod-24	17.204	0.00111004
adr-1(-) rep 3	dod-24	18.0188	0.000627617
adr-1(-) rep 3	dod-24	17.9659	0.000651293	0.000652309
adr-1(-) rep 3	dod-24	17.9085	0.000678019
adr-2(-) rep 3	dod-24	21.0606	7.46892e-05
adr-2(-) rep 3	dod-24	20.9562	8.03494e-05	8.06223e-05
adr-2(-) rep 3	dod-24	20.8454	8.68283e-05
adr-1(-);adr-2(-) rep 3	dod-24	19.2587	0.000263559
adr-1(-);adr-2(-) rep 3	dod-24	19.154	0.000283591	0.000283732
adr-1(-);adr-2(-) rep 3	dod-24	19.0545	0.000304046

## Sheet: 4A_Biological replicate 4
Individual quantitative observations for Fig 4A: Each sheet represents data from one biological replicate (indicated). Column A indicates the sample analyzed. Column B indicates the gene analyzed. Column C is the cycle threshold (raw data). Column D represents the cDNA present in the sample where the Standards were set to a value of 1 and ten-fold serial dilutions were analyzed. The unknowns were…
Sample	Gene Analyzed
Standard 1	gpd-3	5.28892	1
Standard 2	gpd-3	6.70649	0.1
Standard 3	gpd-3	10.3003	0.01
Standard 4	gpd-3	13.5353	0.001
Standard 5	gpd-3	17.3388	0.0001
Standard 6	gpd-3	20.6517	1e-05
Standard 7	gpd-3	23.5934	1e-06
Standard 8	gpd-3	27.4745	1e-07
Standard 9	gpd-3	29.8282	1e-08
				Average Amount of cDNA
WT rep 4	gpd-3	19.4532	1.99314e-05
WT rep 4	gpd-3	19.5443	1.868e-05	1.90718e-05
WT rep 4	gpd-3	19.5501	1.86038e-05
adr-1(-) rep 4	gpd-3	19.6714	1.70642e-05
adr-1(-) rep 4	gpd-3	19.7148	1.65458e-05	1.70144e-05
adr-1(-) rep 4	gpd-3	19.6414	1.74333e-05
adr-2(-) rep 4	gpd-3	19.0533	2.64951e-05
adr-2(-) rep 4	gpd-3	19.1731	2.43287e-05	2.48224e-05
adr-2(-) rep 4	gpd-3	19.2133	2.36435e-05
adr-1(-);adr-2(-) rep 4	gpd-3	19.8622	1.48978e-05
adr-1(-);adr-2(-) rep 4	gpd-3	19.8126	1.54334e-05	1.47438e-05
adr-1(-);adr-2(-) rep 4	gpd-3	19.9596	1.39001e-05
Standard 1	dod-17	4.94622	1
Standard 2	dod-17	6.30434	0.1
Standard 3	dod-17	9.51008	0.01
Standard 4	dod-17	13.1095	0.001							Sample	dod-17	gpd-3	dod-17/gpd-3	Normalized relative expression
Standard 5	dod-17	18.4565	0.0001							WT	6.05107e-06	1.90718e-05	0.317279	1
Standard 6	dod-17	20.4055	1e-05							adr-1(-)	5.63412e-06	1.70144e-05	0.331137	1.04368
Standard 7	dod-17	23.1245	1e-06							adr-2(-)	9.19891e-07	2.48224e-05	0.0370588	0.116802
Standard 8	dod-17	25.765	1e-07							adr-1(-);adr-2(-)	7.3017e-06	1.47438e-05	0.49524	1.5609
Standard 9	dod-17	29.0858	1e-08
Standard 10	dod-17	31.1522	1e-09
WT rep 4	dod-17	20.3486	6.30536e-06
WT rep 4	dod-17	20.3824	6.14851e-06	6.05107e-06
WT rep 4	dod-17	20.4839	5.69932e-06
adr-1(-) rep 4	dod-17	20.4626	5.79087e-06
adr-1(-) rep 4	dod-17	20.5437	5.45066e-06	5.63412e-06
adr-1(-) rep 4	dod-17	20.493	5.66082e-06
adr-2(-) rep 4	dod-17	22.996	8.73109e-07
adr-2(-) rep 4	dod-17	22.8343	9.85127e-07	9.19891e-07
adr-2(-) rep 4	dod-17	22.9532	9.01435e-07
adr-1(-);adr-2(-) rep 4	dod-17	20.1501	7.31334e-06
adr-1(-);adr-2(-) rep 4	dod-17	20.1353	7.39422e-06	7.3017e-06
adr-1(-);adr-2(-) rep 4	dod-17	20.1714	7.19756e-06
Standard 1	dod-19	6.09042	1
Standard 2	dod-19	9.51674	0.1
Standard 3	dod-19	12.9462	0.01							Sample	dod-19	gpd-3	dod-19/gpd-3	Normalized relative expression
Standard 4	dod-19	16.6134	0.001							WT	1.23668e-05	1.91e-05	0.647475	1
Standard 5	dod-19	20.1433	0.0001							adr-1(-)	1.14269e-05	1.7e-05	0.672169	1.03814
Standard 6	dod-19	23.5742	1e-05							adr-2(-)	1.6112e-06	2.48e-05	0.0649676	0.10034
Standard 7	dod-19	26.5321	1e-06							adr-1(-);adr-2(-)	8.49168e-06	1.44e-05	0.5897	0.910769
Standard 8	dod-19	29.9968	1e-07
Standard 9	dod-19	34.9415	1e-08
WT rep 4	dod-19	23.2222	1.24316e-05
WT rep 4	dod-19	23.2373	1.23091e-05	1.23668e-05
WT rep 4	dod-19	23.231	1.23596e-05
adr-1(-) rep 4	dod-19	23.414	1.09639e-05
adr-1(-) rep 4	dod-19	23.3205	1.16564e-05	1.14269e-05
adr-1(-) rep 4	dod-19	23.32	1.16604e-05
adr-2(-) rep 4	dod-19	26.4216	1.52964e-06
adr-2(-) rep 4	dod-19	26.3072	1.64854e-06	1.6112e-06
adr-2(-) rep 4	dod-19	26.3009	1.65541e-06
adr-1(-);adr-2(-) rep 4	dod-19	23.7063	9.05368e-06
adr-1(-);adr-2(-) rep 4	dod-19	23.8007	8.51142e-06	8.49168e-06
adr-1(-);adr-2(-) rep 4	dod-19	23.9126	7.90994e-06
Standard 1	dod-24	6.93722	1
Standard 2	dod-24	10.6436	0.1
Standard 3	dod-24	14.2864	0.01
Standard 4	dod-24	17.0822	0.001
Standard 5	dod-24	21.7854	0.0001							Sample	dod-24	gpd-3	dod-24/gpd-3	Normalized relative expression
Standard 6	dod-24	24.3007	1e-05							WT	0.000142643	1.91e-05	7.46824	1
Standard 7	dod-24	27.6503	1e-06							adr-1(-)	0.000126815	1.7e-05	7.45972	0.998859
Standard 8	dod-24	29.3173	1e-07							adr-2(-)	1.86737e-05	2.48e-05	0.752974	0.100823
										adr-1(-);adr-2(-)	0.000116798	1.44e-05	8.11095	1.08606
WT rep 4	dod-24	20.1726	0.000139037
WT rep 4	dod-24	20.2118	0.00013528	0.000142643
WT rep 4	dod-24	20.0302	0.000153613
adr-1(-) rep 4	dod-24	20.3681	0.000121264
adr-1(-) rep 4	dod-24	20.2272	0.000133824	0.000126815
adr-1(-) rep 4	dod-24	20.3206	0.000125358
adr-2(-) rep 4	dod-24	22.9415	2.00281e-05
adr-2(-) rep 4	dod-24	23.0992	1.79346e-05	1.86737e-05
adr-2(-) rep 4	dod-24	23.0894	1.80585e-05
adr-1(-);adr-2(-) rep 4	dod-24	20.4415	0.000115193
adr-1(-);adr-2(-) rep 4	dod-24	20.4372	0.00011554	0.000116798
adr-1(-);adr-2(-) rep 4	dod-24	20.3871	0.000119659

## Sheet: 4A_Biological replicate 5
Individual quantitative observations for Fig 4A: Each sheet represents data from one biological replicate (indicated). Column A indicates the sample analyzed. Column B indicates the gene analyzed. Column C is the cycle threshold (raw data). Column D represents the cDNA present in the sample where the Standards were set to a value of 1 and ten-fold serial dilutions were analyzed. The unknowns were…
Sample	Gene Analyzed
Standard 1	gpd-3	5.28892	1
Standard 2	gpd-3	6.70649	0.1
Standard 3	gpd-3	10.3003	0.01
Standard 4	gpd-3	13.5353	0.001
Standard 5	gpd-3	17.3388	0.0001
Standard 6	gpd-3	20.6517	1e-05
Standard 7	gpd-3	23.5934	1e-06
Standard 8	gpd-3	27.4745	1e-07
Standard 9	gpd-3	29.8282	1e-08
				Average Amount of cDNA
WT rep 5	gpd-3	19.7145	1.65487e-05
WT rep 5	gpd-3	19.7091	1.66124e-05	1.58341e-05
WT rep 5	gpd-3	19.9157	1.43412e-05
adr-1(-) rep 5	gpd-3	20.684	8.30059e-06
adr-1(-) rep 5	gpd-3	20.7452	7.94662e-06	7.8414e-06
adr-1(-) rep 5	gpd-3	20.8689	7.27699e-06
adr-2(-) rep 5	gpd-3	19.7356
adr-2(-) rep 5	gpd-3	19.7718	1.58877e-05	1.5274e-05
adr-2(-) rep 5	gpd-3	19.8848	1.46603e-05
adr-1(-);adr-2(-) rep 5	gpd-3	17.8416	6.2761e-05
adr-1(-);adr-2(-) rep 5	gpd-3	17.8661	6.16787e-05	5.96335e-05
adr-1(-);adr-2(-) rep 5	gpd-3	18.0409	5.44607e-05
Standard 1	dod-17	4.94622	1
Standard 2	dod-17	6.30434	0.1
Standard 3	dod-17	9.51008	0.01
Standard 4	dod-17	13.1095	0.001							Sample	dod-17	gpd-3	dod-17/gpd-3	Normalized relative expression
Standard 5	dod-17	18.4565	0.0001							WT	1.53363e-05	1.58341e-05	0.968561	1
Standard 6	dod-17	20.4055	1e-05							adr-1(-)	8.57493e-06	7.8414e-06	1.09355	1.12904
Standard 7	dod-17	23.1245	1e-06							adr-2(-)	3.01274e-06	1.5274e-05	0.197246	0.203649
Standard 8	dod-17	25.765	1e-07							adr-1(-);adr-2(-)	4.96204e-05	5.96335e-05	0.83209	0.859099
Standard 9	dod-17	29.0858	1e-08
Standard 10	dod-17	31.1522	1e-09
WT rep 5	dod-17	19.0414	1.67383e-05
WT rep 5	dod-17	19.4131	1.26804e-05	1.53363e-05
WT rep 5	dod-17	19.0533	1.65902e-05
adr-1(-) rep 5	dod-17	19.9133	8.72816e-06
adr-1(-) rep 5	dod-17	19.9359	8.58166e-06	8.57493e-06
adr-1(-) rep 5	dod-17	19.9622	8.41496e-06
adr-2(-) rep 5	dod-17	21.3596	2.96359e-06
adr-2(-) rep 5	dod-17	21.4491	2.77197e-06	3.01274e-06
adr-2(-) rep 5	dod-17	21.2145	3.30266e-06
adr-1(-);adr-2(-) rep 5	dod-17	17.603	4.90039e-05
adr-1(-);adr-2(-) rep 5	dod-17	17.6443	4.75153e-05	4.96204e-05
adr-1(-);adr-2(-) rep 5	dod-17	17.5148	5.2342e-05
Standard 1	dod-19	6.09042	1
Standard 2	dod-19	9.51674	0.1
Standard 3	dod-19	12.9462	0.01							Sample	dod-19	gpd-3	dod-19/gpd-3	Normalized relative expression
Standard 4	dod-19	16.6134	0.001							WT	1.26796e-05	1.58e-05	0.802504	1
Standard 5	dod-19	20.1433	0.0001							adr-1(-)	6.74724e-06	7.84e-06	0.860617	1.07242
Standard 6	dod-19	23.5742	1e-05							adr-2(-)	2.56576e-06	1.53e-05	0.167697	0.208967
Standard 7	dod-19	26.5321	1e-06							adr-1(-);adr-2(-)	4.8221e-05	5.96e-05	0.809077	1.00819
Standard 8	dod-19	29.9968	1e-07
Standard 9	dod-19	34.9415	1e-08
WT rep 5	dod-19	23.21	1.25309e-05
WT rep 5	dod-19	23.1801	1.2779e-05	1.26796e-05
WT rep 5	dod-19	23.1861	1.27288e-05
adr-1(-) rep 5	dod-19	24.1771	6.65171e-06
adr-1(-) rep 5	dod-19	24.0989	7.00133e-06	6.74724e-06
adr-1(-) rep 5	dod-19	24.1917	6.58868e-06
adr-2(-) rep 5	dod-19	25.6465	2.54117e-06
adr-2(-) rep 5	dod-19	25.5955	2.62739e-06	2.56576e-06
adr-2(-) rep 5	dod-19	25.654	2.52872e-06
adr-1(-);adr-2(-) rep 5	dod-19	21.1985	4.67819e-05
adr-1(-);adr-2(-) rep 5	dod-19	21.0723	5.08134e-05	4.8221e-05
adr-1(-);adr-2(-) rep 5	dod-19	21.1892	4.70677e-05
Standard 1	dod-24	6.93722	1
Standard 2	dod-24	10.6436	0.1
Standard 3	dod-24	14.2864	0.01
Standard 4	dod-24	17.0822	0.001
Standard 5	dod-24	21.7854	0.0001							Sample	dod-24	gpd-3	dod-24/gpd-3	Normalized relative expression
Standard 6	dod-24	24.3007	1e-05							WT	6.14863e-06	1.58e-05	0.389154	1
Standard 7	dod-24	27.6503	1e-06							adr-1(-)	2.93267e-06	7.84e-06	0.374066	0.961228
Standard 8	dod-24	29.3173	1e-07							adr-2(-)	1.30083e-06	1.53e-05	0.0850217	0.218478
										adr-1(-);adr-2(-)	2.23887e-05	5.96e-05	0.37565	0.965298
WT rep 5	dod-24	24.528	6.59868e-06
WT rep 5	dod-24	24.7131	5.79698e-06	6.14863e-06
WT rep 5	dod-24	24.652	6.05024e-06
adr-1(-) rep 5	dod-24	25.7022	2.90134e-06
adr-1(-) rep 5	dod-24	25.6527	3.00366e-06	2.93267e-06
adr-1(-) rep 5	dod-24	25.7063	2.89302e-06
adr-2(-) rep 5	dod-24	26.2616	1.96148e-06
adr-2(-) rep 5	dod-24	27.2922	9.53614e-07	1.30083e-06
adr-2(-) rep 5	dod-24	27.2425	9.87401e-07
adr-1(-);adr-2(-) rep 5	dod-24	22.8256	2.1719e-05
adr-1(-);adr-2(-) rep 5	dod-24	22.8216	2.17811e-05	2.23887e-05
adr-1(-);adr-2(-) rep 5	dod-24	22.7029	2.36661e-05

## Sheet: 4A_Biological replicate 6
Individual quantitative observations for Fig 4A: Each sheet represents data from one biological replicate (indicated). Column A indicates the sample analyzed. Column B indicates the gene analyzed. Column C is the cycle threshold (raw data). Column D represents the cDNA present in the sample where the Standards were set to a value of 1 and ten-fold serial dilutions were analyzed. The unknowns were…
Sample	Gene Analyzed
Standard 1	gpd-3	5.28892	1
Standard 2	gpd-3	6.70649	0.1
Standard 3	gpd-3	10.3003	0.01
Standard 4	gpd-3	13.5353	0.001
Standard 5	gpd-3	17.3388	0.0001
Standard 6	gpd-3	20.6517	1e-05
Standard 7	gpd-3	23.5934	1e-06
Standard 8	gpd-3	27.4745	1e-07
Standard 9	gpd-3	29.8282	1e-08
				Average Amount of cDNA
WT rep 6	gpd-3	19.419	2.04222e-05
WT rep 6	gpd-3	19.6011	1.79398e-05	1.95527e-05
WT rep 6	gpd-3	19.4277	2.0296e-05
adr-1(-) rep 6	gpd-3	16.405	0.000174484
adr-1(-) rep 6	gpd-3	16.3244	0.00018479	0.000172082
adr-1(-) rep 6	gpd-3	16.5536	0.000156973
adr-2(-) rep 6	gpd-3	18.8683	3.02222e-05
adr-2(-) rep 6	gpd-3	18.6516	3.52626e-05	3.17119e-05
adr-2(-) rep 6	gpd-3	18.8952	2.96508e-05
adr-1(-);adr-2(-) rep 6	gpd-3	17.9517	5.80323e-05
adr-1(-);adr-2(-) rep 6	gpd-3	17.7124	6.88073e-05	6.54506e-05
adr-1(-);adr-2(-) rep 6	gpd-3	17.6981	6.95121e-05
Standard 1	dod-17	4.94622	1
Standard 2	dod-17	6.30434	0.1
Standard 3	dod-17	9.51008	0.01
Standard 4	dod-17	13.1095	0.001							Sample	dod-17	gpd-3	dod-17/gpd-3	Normalized relative expression
Standard 5	dod-17	18.4565	0.0001							WT	4.28582e-05	1.95527e-05	2.19193	1
Standard 6	dod-17	20.4055	1e-05							adr-1(-)	0.000394613	0.000172082	2.29316	1.04618
Standard 7	dod-17	23.1245	1e-06							adr-2(-)	7.76095e-06	3.17119e-05	0.244734	0.111652
Standard 8	dod-17	25.765	1e-07							adr-1(-);adr-2(-)	0.000147701	6.54506e-05	2.25667	1.02954
Standard 9	dod-17	29.0858	1e-08
Standard 10	dod-17	31.1522	1e-09
WT rep 6	dod-17	17.9517	3.77695e-05
WT rep 6	dod-17	17.7124	4.51598e-05	4.28582e-05
WT rep 6	dod-17	17.6981	4.56453e-05
adr-1(-) rep 6	dod-17	14.832	0.000388126
adr-1(-) rep 6	dod-17	14.7546	0.000411227	0.000394613
adr-1(-) rep 6	dod-17	14.8447	0.000384485
adr-2(-) rep 6	dod-17	20.0432	7.92064e-06
adr-2(-) rep 6	dod-17	20.0315	7.99064e-06	7.76095e-06
adr-2(-) rep 6	dod-17	20.1394	7.37159e-06
adr-1(-);adr-2(-) rep 6	dod-17	16.1747	0.000142394
adr-1(-);adr-2(-) rep 6	dod-17	16.1396	0.000146173	0.000147701
adr-1(-);adr-2(-) rep 6	dod-17	16.0651	0.000154535
Standard 1	dod-19	6.09042	1
Standard 2	dod-19	9.51674	0.1
Standard 3	dod-19	12.9462	0.01							Sample	dod-19	gpd-3	dod-19/gpd-3	Normalized relative expression
Standard 4	dod-19	16.6134	0.001							WT	1.4883e-05	1.96e-05	0.759338	1
Standard 5	dod-19	20.1433	0.0001							adr-1(-)	0.0001142	0.000172	0.663955	0.874386
Standard 6	dod-19	23.5742	1e-05							adr-2(-)	5.4597e-06	3.17e-05	0.17223	0.226816
Standard 7	dod-19	26.5321	1e-06							adr-1(-);adr-2(-)	4.88158e-05	6.55e-05	0.745279	0.981485
Standard 8	dod-19	29.9968	1e-07
Standard 9	dod-19	34.9415	1e-08
WT rep 6	dod-19	22.854	1.58216e-05
WT rep 6	dod-19	23.0054	1.43282e-05	1.4883e-05
WT rep 6	dod-19	22.9872	1.44993e-05
adr-1(-) rep 6	dod-19	19.7636	0.00011972
adr-1(-) rep 6	dod-19	19.8636	0.000112131	0.0001142
adr-1(-) rep 6	dod-19	19.8826	0.000110749
adr-2(-) rep 6	dod-19	24.4152	5.69149e-06
adr-2(-) rep 6	dod-19	24.4615	5.52135e-06	5.4597e-06
adr-2(-) rep 6	dod-19	24.563	5.16624e-06
adr-1(-);adr-2(-) rep 6	dod-19	21.1445	4.84671e-05
adr-1(-);adr-2(-) rep 6	dod-19	21.0933	5.0118e-05	4.88158e-05
adr-1(-);adr-2(-) rep 6	dod-19	21.1636	4.78624e-05
Standard 1	dod-24	6.93722	1
Standard 2	dod-24	10.6436	0.1
Standard 3	dod-24	14.2864	0.01
Standard 4	dod-24	17.0822	0.001
Standard 5	dod-24	21.7854	0.0001							Sample	dod-24	gpd-3	dod-24/gpd-3	Normalized relative expression
Standard 6	dod-24	24.3007	1e-05							WT	1.22913e-05	1.96e-05	0.627109	1
Standard 7	dod-24	27.6503	1e-06							adr-1(-)	0.000112866	0.000172	0.656195	1.04638
Standard 8	dod-24	29.3173	1e-07							adr-2(-)	3.42026e-06	3.17e-05	0.107895	0.172051
										adr-1(-);adr-2(-)	4.58865e-05	6.55e-05	0.700557	1.11712
WT rep 6	dod-24	23.6016	1.26187e-05
WT rep 6	dod-24	23.7371	1.14767e-05	1.22913e-05
WT rep 6	dod-24	23.5836	1.27786e-05
adr-1(-) rep 6	dod-24	20.4036	0.000118285
adr-1(-) rep 6	dod-24	20.433	0.000115881	0.000112866
adr-1(-) rep 6	dod-24	20.5816	0.000104432
adr-2(-) rep 6	dod-24	25.4195	3.53622e-06
adr-2(-) rep 6	dod-24	25.6155	3.08289e-06	3.42026e-06
adr-2(-) rep 6	dod-24	25.3775	3.64166e-06
adr-1(-);adr-2(-) rep 6	dod-24	21.7297	4.67638e-05
adr-1(-);adr-2(-) rep 6	dod-24	21.7718	4.54066e-05	4.58865e-05
adr-1(-);adr-2(-) rep 6	dod-24	21.7692	4.54891e-05

## Sheet: 4B_Biological replicate 1
Individual quantitative observations for Fig 4B: Each sheet represents data from one biological replicate (indicated). Column A indicates the sample analyzed. Column B indicates the gene analyzed. Column C is the cycle threshold (raw data). Column D represents the cDNA present in the sample where the Standards were set to a value of 1 and ten-fold serial dilutions were analyzed. The unknowns were…
Sample	Gene Analyzed
Standard 1	pqm-1	4.77151	1
Standard 2	pqm-1	6.67081	0.1
Standard 3	pqm-1	10.3179	0.01							Sample	pqm-1 IP	pqm-1 input	pqm-1 IP/input	Normalized relative expression
Standard 4	pqm-1	12.6712	0.001							adr-1(-)	1.13392e-06	9.41823e-07	1.20396	1
Standard 5	pqm-1	14.562	0.0001							adr-1(-)+neural adr-1	1.17356e-07	1.07061e-07	1.09616	0.910458
Standard 6	pqm-1	16.1384	1e-05							adr-1(-);adr-2(-)+neural adr-1	3.83467e-06	7.13944e-07	5.37111	4.46119
Standard 7	pqm-1	19.4149	1e-06
Standard 8	pqm-1	22.6123	1e-07
Standard 9	pqm-1	25.0362	1e-08
Standard 10	pqm-1	28.5937	1e-09
				Average Amount of cDNA
adr-1(-) IP rep 1	pqm-1	19.7855	1.16337e-06
adr-1(-) IP rep 1	pqm-1	19.9126	1.03883e-06	1.13392e-06
adr-1(-) IP rep 1	pqm-1	19.7512	1.19956e-06
adr-1(-) input rep 1	pqm-1	20.0354	9.31069e-07
adr-1(-) input rep 1	pqm-1	19.93	1.02284e-06	9.41823e-07
adr-1(-) input rep 1	pqm-1	20.1096	8.71555e-07
adr-1(-)+neural adr-1 IP rep 1	pqm-1	22.3947	1.137e-07
adr-1(-)+neural adr-1 IP rep 1	pqm-1	22.3498	1.18346e-07	1.17356e-07
adr-1(-)+neural adr-1 IP rep 1	pqm-1	22.334	1.20023e-07
adr-1(-)+neural adr-1 input rep 1	pqm-1	22.531	1.00702e-07
adr-1(-)+neural adr-1 input rep 1	pqm-1	22.4914	1.04311e-07	1.07061e-07
adr-1(-)+neural adr-1 input rep 1	pqm-1	22.3706	1.16172e-07
adr-1(-);adr-2(-)+neural adr-1 IP rep 1	pqm-1	18.5145	3.61165e-06
adr-1(-);adr-2(-)+neural adr-1 IP rep 1	pqm-1	18.4025	3.99058e-06	3.83467e-06
adr-1(-);adr-2(-)+neural adr-1 IP rep 1	pqm-1	18.4278	3.90179e-06
adr-1(-);adr-2(-)+neural adr-1 input rep 1	pqm-1	20.3597	6.97408e-07
adr-1(-);adr-2(-)+neural adr-1 input rep 1	pqm-1	20.2977	7.36998e-07	7.13944e-07
adr-1(-);adr-2(-)+neural adr-1 input rep 1	pqm-1	20.3437	7.07425e-07

## Sheet: 4B_Biological replicate 2
Individual quantitative observations for Fig 4B: Each sheet represents data from one biological replicate (indicated). Column A indicates the sample analyzed. Column B indicates the gene analyzed. Column C is the cycle threshold (raw data). Column D represents the cDNA present in the sample where the Standards were set to a value of 1 and ten-fold serial dilutions were analyzed. The unknowns were…
Sample	Gene Analyzed
Standard 1	pqm-1	4.77151	1
Standard 2	pqm-1	6.67081	0.1
Standard 3	pqm-1	10.3179	0.01							Sample	pqm-1 IP	pqm-1 input	pqm-1 IP/input	Normalized relative expression
Standard 4	pqm-1	12.6712	0.001							adr-1(-)	5.06412e-08	3.49629e-07	0.144842	1
Standard 5	pqm-1	14.562	0.0001							adr-1(-)+neural adr-1	2.07196e-08	1.70883e-07	0.121251	0.837121
Standard 6	pqm-1	16.1384	1e-05							adr-1(-);adr-2(-)+neural adr-1	1.19886e-07	1.46282e-07	0.819554	5.65825
Standard 7	pqm-1	19.4149	1e-06
Standard 8	pqm-1	22.6123	1e-07
Standard 9	pqm-1	25.0362	1e-08
Standard 10	pqm-1	28.5937	1e-09
				Average Amount of cDNA
adr-1(-) IP rep 2	pqm-1	23.3315	4.93314e-08
adr-1(-) IP rep 2	pqm-1	23.2349	5.37696e-08	5.06412e-08
adr-1(-) IP rep 2	pqm-1	23.3432	4.88224e-08
adr-1(-) input rep 2	pqm-1	21.1766	3.36686e-07
adr-1(-) input rep 2	pqm-1	21.0595	3.73737e-07	3.49629e-07
adr-1(-) input rep 2	pqm-1	21.1707	3.38465e-07
adr-1(-)+neural adr-1 IP rep 2	pqm-1	24.2657	2.14542e-08
adr-1(-)+neural adr-1 IP rep 2	pqm-1	24.2638	2.14914e-08	2.07196e-08
adr-1(-)+neural adr-1 IP rep 2	pqm-1	24.3895	1.92133e-08
adr-1(-)+neural adr-1 input rep 2	pqm-1	21.9547	1.68284e-07
adr-1(-)+neural adr-1 input rep 2	pqm-1	21.9146	1.74412e-07	1.70883e-07
adr-1(-)+neural adr-1 input rep 2	pqm-1	21.9437	1.69952e-07
adr-1(-);adr-2(-)+neural adr-1 IP rep 2	pqm-1	22.3283	1.20628e-07
adr-1(-);adr-2(-)+neural adr-1 IP rep 2	pqm-1	22.3261	1.20865e-07	1.19886e-07
adr-1(-);adr-2(-)+neural adr-1 IP rep 2	pqm-1	22.3514	1.18165e-07
adr-1(-);adr-2(-)+neural adr-1 input rep 2	pqm-1	22.0654	1.5247e-07
adr-1(-);adr-2(-)+neural adr-1 input rep 2	pqm-1	22.2241	1.32363e-07	1.46282e-07
adr-1(-);adr-2(-)+neural adr-1 input rep 2	pqm-1	22.0542	1.54012e-07

## Sheet: 4B_Biological replicate 3
Individual quantitative observations for Fig 4B: Each sheet represents data from one biological replicate (indicated). Column A indicates the sample analyzed. Column B indicates the gene analyzed. Column C is the cycle threshold (raw data). Column D represents the cDNA present in the sample where the Standards were set to a value of 1 and ten-fold serial dilutions were analyzed. The unknowns were…
Sample	Gene Analyzed
Standard 1	pqm-1	4.77151	1
Standard 2	pqm-1	6.67081	0.1
Standard 3	pqm-1	10.3179	0.01							Sample	pqm-1 IP	pqm-1 input	pqm-1 IP/input	Normalized relative expression
Standard 4	pqm-1	12.6712	0.001							adr-1(-)	4.77222e-07	9.41823e-07	0.506701	1
Standard 5	pqm-1	14.562	0.0001							adr-1(-)+neural adr-1	7.39472e-07	2.00005e-06	0.369728	0.729677
Standard 6	pqm-1	16.1384	1e-05							adr-1(-);adr-2(-)+neural adr-1	4.81779e-06	2.20113e-06	2.18878	4.31968
Standard 7	pqm-1	19.4149	1e-06
Standard 8	pqm-1	22.6123	1e-07
Standard 9	pqm-1	25.0362	1e-08
Standard 10	pqm-1	28.5937	1e-09
				Average Amount of cDNA
adr-1(-) IP rep 3	pqm-1	20.7408	4.96563e-07
adr-1(-) IP rep 3	pqm-1	20.787	4.76504e-07	4.77222e-07
adr-1(-) IP rep 3	pqm-1	20.83	4.586e-07
adr-1(-) input rep 3	pqm-1	20.0354	9.31069e-07
adr-1(-) input rep 3	pqm-1	19.93	1.02284e-06	9.41823e-07
adr-1(-) input rep 3	pqm-1	20.1096	8.71555e-07
adr-1(-)+neural adr-1 IP rep 3	pqm-1	20.2293	7.83321e-07
adr-1(-)+neural adr-1 IP rep 3	pqm-1	20.3614	6.96295e-07	7.39472e-07
adr-1(-)+neural adr-1 IP rep 3	pqm-1	20.295	7.38801e-07
adr-1(-)+neural adr-1 input rep 3	pqm-1	19.1965	1.96663e-06
adr-1(-)+neural adr-1 input rep 3	pqm-1	19.1462	2.05676e-06	2.00005e-06
adr-1(-)+neural adr-1 input rep 3	pqm-1	19.1907	1.97675e-06
adr-1(-);adr-2(-)+neural adr-1 IP rep 3	pqm-1	18.2097	4.73905e-06
adr-1(-);adr-2(-)+neural adr-1 IP rep 3	pqm-1	18.2218	4.68815e-06	4.81779e-06
adr-1(-);adr-2(-)+neural adr-1 IP rep 3	pqm-1	18.1437	5.02618e-06
adr-1(-);adr-2(-)+neural adr-1 input rep 3	pqm-1	19.0542	2.23259e-06
adr-1(-);adr-2(-)+neural adr-1 input rep 3	pqm-1	19.0902	2.162e-06	2.20113e-06
adr-1(-);adr-2(-)+neural adr-1 input rep 3	pqm-1	19.0662	2.2088e-06

## Sheet: 4C_Biological replicate 1
Individual quantitative observations for Fig 4C: Each sheet represents data from one biological replicate (indicated). Column A indicates the sample analyzed. Column B indicates the gene analyzed. Column C is the cycle threshold (raw data). Column D represents the cDNA present in the sample where the Standards were set to a value of 1 and ten-fold serial dilutions were analyzed. The unknowns were…
Sample	Gene Analyzed
Standard 1	gpd-3	5.75302	1
Standard 2	gpd-3	7.10152	0.1
Standard 3	gpd-3	10.6846	0.01
Standard 4	gpd-3	13.9745	0.001
Standard 5	gpd-3	17.4485	0.0001
Standard 6	gpd-3	20.8611	1e-05
Standard 7	gpd-3	24.0813	1e-06
Standard 8	gpd-3	26.1685	1e-07
				Average Amount of cDNA
WT rep 1	gpd-3	11.9103	0.00543929
WT rep 1	gpd-3	12.0771	0.00480898	0.00514577
WT rep 1	gpd-3	11.9741	0.00518902
adr-2(-) rep 1	gpd-3	13.0667	0.00231543
adr-2(-) rep 1	gpd-3	13.2309	0.00205098	0.00226047
adr-2(-) rep 1	gpd-3	13.0097	0.00241501
adr-2(-);ADR-1 dsRBD1 mutant rep 1	gpd-3	11.5549	0.00707181
adr-2(-);ADR-1 dsRBD1 mutant rep 1	gpd-3	11.3902	0.00798681	0.00737217
adr-2(-);ADR-1 dsRBD1 mutant rep 1	gpd-3	11.5576	0.00705788
Standard 1	dod-17	4.30241	1
Standard 2	dod-17	6.99398	0.1
Standard 3	dod-17	10.4554	0.01							Sample	dod-17	gpd-3	dod-17/gpd-3	Normalized relative expression
Standard 4	dod-17	13.6933	0.001							WT	4.04639e-05	0.00515	0.00785707	1
Standard 5	dod-17	17.5699	0.0001							adr-2(-)	4.74373e-06	0.00226	0.002099	0.267148
Standard 6	dod-17	20.6123	1e-05							adr-2(-);ADR-1 dsRBD1 mutant	6.74488e-05	0.00737	0.00915181	1.16479
Standard 7	dod-17	24.5647	1e-06
Standard 8	dod-17	27.5516	1e-07
Standard 9	dod-17	30.8618	1e-08
WT rep 1	dod-17	18.7458	4.01211e-05
WT rep 1	dod-17	18.7137	4.10057e-05	4.04639e-05
WT rep 1	dod-17	18.7405	4.02649e-05
adr-2(-) rep 1	dod-17	21.9584	4.51082e-06
adr-2(-) rep 1	dod-17	21.8589	4.82667e-06	4.74373e-06
adr-2(-) rep 1	dod-17	21.8386	4.89371e-06
adr-2(-);ADR-1 dsRBD1 mutant rep 1	dod-17	17.9539	6.87589e-05
adr-2(-);ADR-1 dsRBD1 mutant rep 1	dod-17	17.9607	6.84432e-05	6.74488e-05
adr-2(-);ADR-1 dsRBD1 mutant rep 1	dod-17	18.0333	6.51445e-05
Standard 1	dod-19	6.09756	1
Standard 2	dod-19	9.79731	0.1
Standard 3	dod-19	12.8635	0.01
Standard 4	dod-19	16.5232	0.001
Standard 5	dod-19	21.0176	0.0001							Sample	dod-19	gpd-3	dod-19/gpd-3	Normalized relative expression
Standard 6	dod-19	23.1069	1e-05							WT	0.000868058	0.00515	0.168555	1
Standard 7	dod-19	26.7381	1e-06							adr-2(-)	0.000158519	0.00226	0.070141	0.416131
Standard 8	dod-19	30.193	1e-07							adr-2(-);ADR-1 dsRBD1 mutant	0.00139074	0.00737	0.188702	1.11953
Standard 9	dod-19	32.2241	1e-08
WT rep 1	dod-19	16.5865	0.000946939
WT rep 1	dod-19	16.7685	0.000835083	0.000868058
WT rep 1	dod-19	16.7911	0.000822153
adr-2(-) rep 1	dod-19	19.0924	0.000167777
adr-2(-) rep 1	dod-19	19.3002	0.000145345	0.000158519
adr-2(-) rep 1	dod-19	19.1392	0.000162434
adr-2(-);ADR-1 dsRBD1 mutant rep 1	dod-19	15.978	0.0014415
adr-2(-);ADR-1 dsRBD1 mutant rep 1	dod-19	16.0565	0.00136548	0.00139074
adr-2(-);ADR-1 dsRBD1 mutant rep 1	dod-19	16.0567	0.00136523
Standard 1	dod-24	6.81197	1
Standard 2	dod-24	9.98894	0.1
Standard 3	dod-24	13.4228	0.01
Standard 4	dod-24	17.4265	0.001							Sample	dod-24	gpd-3	dod-24/gpd-3	Normalized relative expression
Standard 5	dod-24	21.2805	0.0001							WT	0.000403672	0.00515	0.0783829	1
Standard 6	dod-24	23.158	1e-05							adr-2(-)	6.68803e-05	0.00226	0.029593	0.377545
Standard 7	dod-24	24.3002	1e-06							adr-2(-);ADR-1 dsRBD1 mutant	0.000795726	0.00737	0.107968	1.37745
Standard 8	dod-24	27.8561	1e-07
WT rep 1	dod-24	17.6052	0.000437119
WT rep 1	dod-24	17.7866	0.000380264	0.000403672
WT rep 1	dod-24	17.7416	0.000393633
adr-2(-) rep 1	dod-24	20.1333	6.2705e-05
adr-2(-) rep 1	dod-24	20.0257	6.8109e-05	6.68803e-05
adr-2(-) rep 1	dod-24	19.9933	6.98268e-05
adr-2(-);ADR-1 dsRBD1 mutant rep 1	dod-24	16.7626	0.000834898
adr-2(-);ADR-1 dsRBD1 mutant rep 1	dod-24	16.8422	0.000785425	0.000795726
adr-2(-);ADR-1 dsRBD1 mutant rep 1	dod-24	16.8733	0.000766854

[truncated: 8 more sheets: 4C_Biological replicate 2, 4C_Biological replicate 3, 4D_Biological replicate 1, 4D_Biological replicate 2, 4D_Biological replicate 3, 4E_Biological replicate 1, 4E_Biological replicate 2, 4E_Biological replicate 3]
