# Supplementary material for: ADAR-mediated regulation of PQM-1 expression in neurons impacts gene expression throughout C. elegans and regulates survival from hypoxia
Source: PLoS Biol. 2023 Sep 25;21(9):e3002150. doi: 10.1371/journal.pbio.3002150 (PMC10553819; doi:10.1371/journal.pbio.3002150)
Supplement: S5 Data — (XLSX) [file pbio.3002150.s012.xlsx]

## Sheet: 5A quantification
Individual quantitative observations for Fig 5A. Column A represents the concentration of cobalt chloride in mM. Columns C-E represent the number of alive L1 worms for three biological replicates of adr-2(-) animals. Columns F-H represent the number of alive L1 worms for three biological replicates of WT animals. Columns I-K represent the number of alive L1 worms for three biological replicates o…
Cobalt Chloride Conc		adr-2(-)	adr-2(-)	adr-2(-)	WT	WT	WT	pqm-1(-)	pqm-1(-)	pqm-1(-)	pqm-1(-)+neural pqm-1	pqm-1(-)+neural pqm-1	pqm-1(-)+neural pqm-1	adr-2(-)+neural pqm-1	adr-2(-)+neural pqm-1	adr-2(-)+neural pqm-1
0		40	41	40	41	41	40	40	40	40	41	40	40	40	39	40
2.5		39	40	39	35	35	36	39	39	39	36	36	37	35	36	36
5		37	37	36	30	30	30	37	38	37	32	33	32	31	31	32
10		35	35	34	18	19	21	35	35	34	26	23	21	23	23	21
20		33	33	33	10	9	8	32	33	31	15	14	10	16	14	15
40		30	30	30	5	2	2	29	30	29	6	6	3	8	4	9
80		28	27	28	2	1	1	28	28	27	1	1	1	3	1	1

## Sheet: 5B quantification
Individual quantitative observations for Fig 5B. Column A represents the concentration of cobalt chloride in mM. Columns C-E represent the number of alive L1 worms for three biological replicates of WT animals. Columns F-H represent the number of alive L1 worms for three biological replicates of adr-2(-) animals. Columns I-K represent the number of alive L1 worms for three biological replicates o…
Cobalt Chloride Conc		WT	WT	WT	adr-2(-)	adr-2(-)	adr-2(-)	adr-2(-) ADR-1 dsRBD1	adr-2(-) ADR-1 dsRBD1	adr-2(-) ADR-1 dsRBD1	pqm-1(-)	pqm-1(-)	pqm-1(-)
0		40	41	40	41	41	40	40	40	40	41	40	40
2.5		36	36	35	35	35	36	36	36	36	36	36	37
5		30	31	33	30	32	31	31	31	31	32	33	32
10		16	15	11	28	26	28	15	17	15	26	23	21
20		10	9	6	24	23	23	9	10	9	23	20	20
40		6	5	2	22	20	20	4	3	3	20	17	17
80		1	1	1	20	19	19	1	1	1	19	16	15
