# Supplementary material for: ADAR-mediated regulation of PQM-1 expression in neurons impacts gene expression throughout C. elegans and regulates survival from hypoxia
Source: PLoS Biol. 2023 Sep 25;21(9):e3002150. doi: 10.1371/journal.pbio.3002150 (PMC10553819; doi:10.1371/journal.pbio.3002150)
Supplement: S6 Data — (XLSX) [file pbio.3002150.s013.xlsx]

## Sheet: Fig S4_Biological replicate 1 
Individual quantitative observations for S4 Fig: Each sheet represents data from one biological replicate (indicated). Column A indicates the sample analyzed. Column B indicates the gene analyzed. Column C is the cycle threshold (raw data). Column D represents the cDNA present in the sample where the Standards were set to a value of 1 and ten-fold serial dilutions were analyzed. The unknowns were…
Sample	Gene Analyzed
Standard 1	pqm-1	4.96869	1
Standard 2	pqm-1	7.97302	0.1							Sample	pqm-1 IP	pqm-1 input	pqm-1 IP/input	Normalized relative expression
Standard 3	pqm-1	10.5736	0.01							adr-1(-)	7.90273e-08	1.80829e-07	0.437027	1
Standard 4	pqm-1	14.584	0.001							adr-1(-)+neural adr-1 starved	3.30175e-08	2.68882e-07	0.122795	0.280979
Standard 5	pqm-1	17.4381	0.0001							adr-1(-)+neural adr-1 fed	3.19853e-08	1.43131e-07	0.223468	0.511337
Standard 6	pqm-1	20.6554	1e-05							adr-1(-);adr-2(-)+neural adr-1 starved	1.16778e-07	9.18745e-08	1.27106	2.90843
Standard 7	pqm-1	23.637	1e-06							adr-1(-);adr-2(-)+neural adr-1 fed	3.42606e-08	9.2362e-08	0.370938	0.848775
Standard 8	pqm-1	25.6198	1e-07
Standard 9	pqm-1	28.8373	1e-08
				Average Amount of cDNA
adr-1(-) IP rep 1	pqm-1	26.3661	8.59637e-08
adr-1(-) IP rep 1	pqm-1	26.5792	7.30343e-08	7.90273e-08
adr-1(-) IP rep 1	pqm-1	26.4918	7.80839e-08
adr-1(-) input rep 1	pqm-1	25.5329	1.62618e-07
adr-1(-) input rep 1	pqm-1	25.2863	1.96399e-07	1.80829e-07
adr-1(-) input rep 1	pqm-1	25.3753	1.83471e-07
adr-1(-)+neural adr-1 starved IP rep 1	pqm-1	27.6765	3.15434e-08
adr-1(-)+neural adr-1 starved IP rep 1	pqm-1	27.585	3.38312e-08	3.30175e-08
adr-1(-)+neural adr-1 starved IP rep 1	pqm-1	27.5909	3.36778e-08
adr-1(-)+neural adr-1 starved input rep 1	pqm-1	24.9632	2.51468e-07
adr-1(-)+neural adr-1 starved input rep 1	pqm-1	24.8377	2.76812e-07	2.68882e-07
adr-1(-)+neural adr-1 starved input rep 1	pqm-1	24.8304	2.78365e-07
adr-1(-)+neural adr-1 fed IP rep 1	pqm-1	27.6926	3.11564e-08
adr-1(-)+neural adr-1 fed IP rep 1	pqm-1	27.6942	3.11177e-08	3.19853e-08
adr-1(-)+neural adr-1 fed IP rep 1	pqm-1	27.5907	3.36819e-08
adr-1(-)+neural adr-1 fed input rep 1	pqm-1	25.6465	1.49081e-07
adr-1(-)+neural adr-1 fed input rep 1	pqm-1	25.7473	1.38021e-07	1.43131e-07
adr-1(-)+neural adr-1 fed input rep 1	pqm-1	25.7075	1.42292e-07
adr-1(-);adr-2(-)+neural adr-1 starved IP rep 1	pqm-1	25.9806	1.15461e-07
adr-1(-);adr-2(-)+neural adr-1 starved IP rep 1	pqm-1	25.9198	1.20959e-07	1.16778e-07
adr-1(-);adr-2(-)+neural adr-1 starved IP rep 1	pqm-1	25.9982	1.13915e-07
adr-1(-);adr-2(-)+neural adr-1 starved input rep 1	pqm-1	26.3822	8.49111e-08
adr-1(-);adr-2(-)+neural adr-1 starved input rep 1	pqm-1	26.2148	9.65179e-08	9.18745e-08
adr-1(-);adr-2(-)+neural adr-1 starved input rep 1	pqm-1	26.2466	9.41945e-08
adr-1(-);adr-2(-)+neural adr-1 fed IP rep 1	pqm-1	27.5424	3.49503e-08
adr-1(-);adr-2(-)+neural adr-1 fed IP rep 1	pqm-1	27.6998	3.09856e-08	3.42606e-08
adr-1(-);adr-2(-)+neural adr-1 fed IP rep 1	pqm-1	27.4734	3.68458e-08
adr-1(-);adr-2(-)+neural adr-1 fed input rep 1	pqm-1	26.1939	9.80736e-08
adr-1(-);adr-2(-)+neural adr-1 fed input rep 1	pqm-1	26.2446	9.43415e-08	9.2362e-08
adr-1(-);adr-2(-)+neural adr-1 fed input rep 1	pqm-1	26.3859	8.46708e-08

## Sheet: Fig S4_Biological replicate 2
Individual quantitative observations for S4 Fig: Each sheet represents data from one biological replicate (indicated). Column A indicates the sample analyzed. Column B indicates the gene analyzed. Column C is the cycle threshold (raw data). Column D represents the cDNA present in the sample where the Standards were set to a value of 1 and ten-fold serial dilutions were analyzed. The unknowns were…
Sample	Gene Analyzed
Standard 1	pqm-1	4.57787	1
Standard 2	pqm-1	7.87565	0.1							Sample	pqm-1 IP	pqm-1 input	pqm-1 IP/input	Normalized relative expression
Standard 3	pqm-1	10.8788	0.01							adr-1(-)	1.10239e-06	2.15671e-06	0.511144	1
Standard 4	pqm-1	14.9787	0.001							adr-1(-)+neural adr-1 starved	1.13403e-06	8.00717e-06	0.141627	0.277079
Standard 5	pqm-1	18.9676	0.0001							adr-1(-)+neural adr-1 fed	1.03224e-06	4.12739e-06	0.250096	0.489288
Standard 6	pqm-1	22.8777	1e-05							adr-1(-);adr-2(-)+neural adr-1 starved	1.55564e-06	1.02683e-06	1.51499	2.96392
Standard 7	pqm-1	26.8785	1e-06							adr-1(-);adr-2(-)+neural adr-1 fed	1.15401e-06	2.53417e-06	0.455381	0.890907
Standard 8	pqm-1	30.8769	1e-07
Standard 9	pqm-1	33.8676	1e-08
				Average Amount of cDNA
adr-1(-) IP rep 2	pqm-1	26.4373	1.11675e-06
adr-1(-) IP rep 2	pqm-1	26.3661	1.16642e-06	1.10239e-06
adr-1(-) IP rep 2	pqm-1	26.5792	1.02401e-06
adr-1(-) input rep 2	pqm-1	25.5329	1.94103e-06
adr-1(-) input rep 2	pqm-1	25.2863	2.25694e-06	2.15671e-06
adr-1(-) input rep 2	pqm-1	25.2753	2.27217e-06
adr-1(-)+neural adr-1 starved IP rep 2	pqm-1	26.485	1.0847e-06
adr-1(-)+neural adr-1 starved IP rep 2	pqm-1	26.3909	1.14889e-06	1.13403e-06
adr-1(-)+neural adr-1 starved IP rep 2	pqm-1	26.3632	1.16851e-06
adr-1(-)+neural adr-1 starved input rep 2	pqm-1	23.1804	8.17608e-06
adr-1(-)+neural adr-1 starved input rep 2	pqm-1	23.1626	8.26543e-06	8.00717e-06
adr-1(-)+neural adr-1 starved input rep 2	pqm-1	23.3042	7.58001e-06
adr-1(-)+neural adr-1 fed IP rep 2	pqm-1	26.6465	9.82691e-07
adr-1(-)+neural adr-1 fed IP rep 2	pqm-1	26.5473	1.04415e-06	1.03224e-06
adr-1(-)+neural adr-1 fed IP rep 2	pqm-1	26.5075	1.06989e-06
adr-1(-)+neural adr-1 fed input rep 2	pqm-1	24.2198	4.33147e-06
adr-1(-)+neural adr-1 fed input rep 2	pqm-1	24.2982	4.12874e-06	4.12739e-06
adr-1(-)+neural adr-1 fed input rep 2	pqm-1	24.3822	3.92196e-06
adr-1(-);adr-2(-)+neural adr-1 starved IP rep 2	pqm-1	25.9666	1.48905e-06
adr-1(-);adr-2(-)+neural adr-1 starved IP rep 2	pqm-1	25.9124	1.5392e-06	1.55564e-06
adr-1(-);adr-2(-)+neural adr-1 starved IP rep 2	pqm-1	25.81	1.63867e-06
adr-1(-);adr-2(-)+neural adr-1 starved input rep 2	pqm-1	26.5939	1.01484e-06
adr-1(-);adr-2(-)+neural adr-1 starved input rep 2	pqm-1	26.5446	1.04588e-06	1.02683e-06
adr-1(-);adr-2(-)+neural adr-1 starved input rep 2	pqm-1	26.5859	1.01978e-06
adr-1(-);adr-2(-)+neural adr-1 fed IP rep 2	pqm-1	26.3265	1.19504e-06
adr-1(-);adr-2(-)+neural adr-1 fed IP rep 2	pqm-1	26.4842	1.08521e-06	1.15401e-06
adr-1(-);adr-2(-)+neural adr-1 fed IP rep 2	pqm-1	26.3447	1.18179e-06
adr-1(-);adr-2(-)+neural adr-1 fed input rep 2	pqm-1	25.1608	2.43686e-06
adr-1(-);adr-2(-)+neural adr-1 fed input rep 2	pqm-1	25.0179	2.6593e-06	2.53417e-06
adr-1(-);adr-2(-)+neural adr-1 fed input rep 2	pqm-1	25.1148	2.50635e-06

## Sheet: Fig S4_Biological replicate 3
Individual quantitative observations for S4 Fig: Each sheet represents data from one biological replicate (indicated). Column A indicates the sample analyzed. Column B indicates the gene analyzed. Column C is the cycle threshold (raw data). Column D represents the cDNA present in the sample where the Standards were set to a value of 1 and ten-fold serial dilutions were analyzed. The unknowns were…
Sample	Gene Analyzed
Standard 1	pqm-1	3.87766	1
Standard 2	pqm-1	7.98665	0.1							Sample	pqm-1 IP	pqm-1 input	pqm-1 IP/input	Normalized relative expression
Standard 3	pqm-1	10.7577	0.01							adr-1(-)	1.89898e-06	1.45673e-06	1.30359	1
Standard 4	pqm-1	14.8786	0.001							adr-1(-)+neural adr-1 starved	2.00016e-07	5.36762e-07	0.372635	0.285854
Standard 5	pqm-1	18.9787	0.0001							adr-1(-)+neural adr-1 fed	2.8837e-07	4.67949e-07	0.616244	0.47273
Standard 6	pqm-1	22.8757	1e-05							adr-1(-);adr-2(-)+neural adr-1 starved	5.64569e-07	1.46701e-07	3.84844	2.9522
Standard 7	pqm-1	26.9876	1e-06							adr-1(-);adr-2(-)+neural adr-1 fed	1.43123e-06	1.38838e-06	1.03087	0.790795
Standard 8	pqm-1	30.8798	1e-07
Standard 9	pqm-1	34.8765	1e-08
				Average Amount of cDNA
adr-1(-) IP rep 3	pqm-1	25.8847	1.81123e-06
adr-1(-) IP rep 3	pqm-1	25.8515	1.84725e-06	1.89898e-06
adr-1(-) IP rep 3	pqm-1	25.6853	2.03846e-06
adr-1(-) input rep 3	pqm-1	26.1531	1.54479e-06
adr-1(-) input rep 3	pqm-1	26.3475	1.37664e-06	1.45673e-06
adr-1(-) input rep 3	pqm-1	26.2614	1.44877e-06
adr-1(-)+neural adr-1 starved IP rep 3	pqm-1	29.6819	1.90731e-07
adr-1(-)+neural adr-1 starved IP rep 3	pqm-1	29.4548	2.1822e-07	2.00016e-07
adr-1(-)+neural adr-1 starved IP rep 3	pqm-1	29.6787	1.91098e-07
adr-1(-)+neural adr-1 starved input rep 3	pqm-1	27.9363	5.36804e-07
adr-1(-)+neural adr-1 starved input rep 3	pqm-1	27.9554	5.30769e-07	5.36762e-07
adr-1(-)+neural adr-1 starved input rep 3	pqm-1	27.9178	5.42714e-07
adr-1(-)+neural adr-1 fed IP rep 3	pqm-1	29.0061	2.8471e-07
adr-1(-)+neural adr-1 fed IP rep 3	pqm-1	29.0158	2.83083e-07	2.8837e-07
adr-1(-)+neural adr-1 fed IP rep 3	pqm-1	28.933	2.97318e-07
adr-1(-)+neural adr-1 fed input rep 3	pqm-1	28.1864	4.62833e-07
adr-1(-)+neural adr-1 fed input rep 3	pqm-1	28.2465	4.46647e-07	4.67949e-07
adr-1(-)+neural adr-1 fed input rep 3	pqm-1	28.0752	4.94365e-07
adr-1(-);adr-2(-)+neural adr-1 starved IP rep 3	pqm-1	27.914	5.43934e-07
adr-1(-);adr-2(-)+neural adr-1 starved IP rep 3	pqm-1	27.8128	5.77586e-07	5.64569e-07
adr-1(-);adr-2(-)+neural adr-1 starved IP rep 3	pqm-1	27.8286	5.72188e-07
adr-1(-);adr-2(-)+neural adr-1 starved input rep 3	pqm-1	30.1	1.48867e-07
adr-1(-);adr-2(-)+neural adr-1 starved input rep 3	pqm-1	30.1393	1.45442e-07	1.46701e-07
adr-1(-);adr-2(-)+neural adr-1 starved input rep 3	pqm-1	30.1352	1.45793e-07
adr-1(-);adr-2(-)+neural adr-1 fed IP rep 3	pqm-1	26.2263	1.47919e-06
adr-1(-);adr-2(-)+neural adr-1 fed IP rep 3	pqm-1	26.3882	1.34386e-06	1.43123e-06
adr-1(-);adr-2(-)+neural adr-1 fed IP rep 3	pqm-1	26.2361	1.47065e-06
adr-1(-);adr-2(-)+neural adr-1 fed input rep 3	pqm-1	26.3684	1.35972e-06
adr-1(-);adr-2(-)+neural adr-1 fed input rep 3	pqm-1	26.3943	1.33902e-06	1.38838e-06
adr-1(-);adr-2(-)+neural adr-1 fed input rep 3	pqm-1	26.241	1.46639e-06
