# Supplementary material for: ADAR-mediated regulation of PQM-1 expression in neurons impacts gene expression throughout C. elegans and regulates survival from hypoxia
Source: PLoS Biol. 2023 Sep 25;21(9):e3002150. doi: 10.1371/journal.pbio.3002150 (PMC10553819; doi:10.1371/journal.pbio.3002150)
Supplement: S7 Data — (XLSX) [file pbio.3002150.s014.xlsx]

## Sheet: S5 Fig
Fold change and signficance for the DAF-2 ligands downregulated in adr-2(-) neural cells in S5 Fig. Column A indicates the transcript. Column B indicates the log2fold change and column C indicates the negative log p value as observed in the neural RNA sequencing data analysis.
Ligand	log2foldchange	negative log p value
ins-4	-2.06477	1.30179
ins-5	-3.5372	2.00094
ins-21	-1.21611	0.399732
ins-22	-0.672927	0.225881
ins-25	0.312921	0.157466
ins-29	0.293762	0.159818
ins-14	0.3019	0.191116
ins-6	-0.787594	0.534804
ins-1	-0.563601	0.545845
ins-3	-0.0339797	0.0323613
ins-10	-0.0872329	0.0752646
ins-26	-1.57237	1.28062
ins-27	-0.929348	0.447451
ins-17	-0.192408	0.217909
ins-18	-0.239744	0.393902
ins-24	0.565802	0.501249
ins-28	-0.747452	0.814335
ins-30	0.168917	0.190011
ins-35	-1.25534	1.3591
daf-28	-1.6338	1.86278
